# Supplementary material for: Genome-Wide Characterization of the F-Box Gene Family in Cardamine hupingshanensis and Functional Analysis of ChFBX171
Source: Biology (Basel). 2026 Jun 25;15(13):1003. doi: 10.3390/biology15131003 (PMC13360171; doi:10.3390/biology15131003)
Supplement: Supplementary file 1 [file biology-15-01003-s001.zip]

Archive with 10 entries (10 files):
- Figure. S1. Statistical result of Subcellular localization of ChFBX proteins in C. hupingshanensis.pdf
- Figure. S2. The cis-acting elements in the promoters of ChFBX genes in C. hupingshanensis.pdf
- Figure. S3. Transcriptome sequencing analysis result of 11 differentially expressed ChFBX genes in C. hupingshanensis..pdf
- File S1. The original uncropped blot images for Figure 11A.pdf
- Table S1. The primer sequences of used for qRT-PCR and semi-quantitative RT-PCR.xlsx
- Table S2. The list of 548 ChFBX genes in C. hupingshanensis.xlsx
- Table S3. The basic physicochemical properties and subcellular localization of 548 ChFBX proteins in C. hup-ingshanensis.xlsx
- Table S4. The duplication pairs genes of F-box gene family in C. hupingshanensis.xlsx
- Table S5. Synteny analysis of F-box genes between C. hupingshanensis, A. thaliana and O. sativa.xlsx
- Table S6. Cis-acting Elements in the promoter of ChFBX genes in C. hupingshanensis.xlsx
