# Supplementary material for: Genome-Wide Characterization of the F-Box Gene Family in Cardamine hupingshanensis and Functional Analysis of ChFBX171
Source: Biology (Basel). 2026 Jun 25;15(13):1003. doi: 10.3390/biology15131003 (PMC13360171; doi:10.3390/biology15131003)
Supplement: Supplementary file 1 [file biology-15-01003-s001.zip › Table S1. The primer sequences of used for qRT-PCR and semi-quantitative RT-PCR.xlsx]

## Sheet: Sheet1
Table S1 The primer sequences of used for qRT-PCR and semi-quantitative RT-PCR
Gene name	Forward primer (5’-3’)	Reverse primer (5’-3’)
ChActin	GGTACTGAGGGAAGCCAAGA	GGAATCGCCGACAGAATG
ChFBX198	TGGTGAAAGAGCACAAGGAGATG	CGCGCTTTAATCCTTTAACTCCCT
ChFBX201	GCGGAACTTCCCACCTCTTG	GGCTGAGGCTGAGATTGGTTTG
ChFBX448	GGTGGGCTATGCATAGACTCTG	CCCAATCATGTGTGCAGTAGTGAA
ChFBX171	CATGCTCCTCCTCCTGCTCATT	GCACCGACAATCCAAGAACGAG
ChFBX460	GTGTGACTAGCCTCGCCGTTA	AGTAAATCCCGTGGTCGCTCAT
ChFBX474	AGGCTTTTGCCGGAGATGG	GGCCGAACAAACGAAAGCC
ChFBX335	CTCCTCCTCTCTCACTCTCAATCT	AGAGAGGGAGAAGCAGAGGAG
ChFBX102	GATTGATTCGACGCCGGTGAAT	AGTCCTCGTGATCCACATGACA
ChFBX128	CTTGCACATTCAAGAGATGGTCTC	CACACAGCTGAAAATGAAAGAGGAT
ChFBX399	CTCCTCCTCTCTCATCCTCAATCTT	GGAAAGAGAAAAACAGAGGAGACCG
ChFBX49	GAGTAGAGTTCTTGTGGCATATGAT	CAAGGCTTGAAGATTTTCATAAATC
AtActin2	ATGGTTAAGGCTGGATTCGC	GAAACCCTCGTATAGGCA
ChFBX171	TCAAACAGTAGCAGCAAGA	GGTGAATTATGGTGGAAAG
