# Supplementary material for: Genome-Wide Characterization of the F-Box Gene Family in Cardamine hupingshanensis and Functional Analysis of ChFBX171
Source: Biology (Basel). 2026 Jun 25;15(13):1003. doi: 10.3390/biology15131003 (PMC13360171; doi:10.3390/biology15131003)
Supplement: Supplementary file 1 [file biology-15-01003-s001.zip › Table S2. The list of 548 ChFBX genes in C. hupingshanensis.xlsx]

## Sheet: Sheet1
Table S2 The list of 548 ChFBX genes in C. hupingshanensis
Chromosome Number	Gene Number	Gene Name
Chr1	Chu045068	ChFBX1
Chr1	Chu045073	ChFBX2
Chr1	Chu045087	ChFBX3
Chr1	Chu045092	ChFBX4
Chr1	Chu045116	ChFBX5
Chr1	Chu045260	ChFBX6
Chr1	Chu045268	ChFBX7
Chr1	Chu045271	ChFBX8
Chr1	Chu045272	ChFBX9
Chr1	Chu045329	ChFBX10
Chr1	Chu045360	ChFBX11
Chr1	Chu045382	ChFBX12
Chr1	Chu045494	ChFBX13
Chr1	Chu045966	ChFBX14
Chr1	Chu046017	ChFBX15
Chr1	Chu046084	ChFBX16
Chr1	Chu046112	ChFBX17
Chr1	Chu046120	ChFBX18
Chr1	Chu046144	ChFBX19
Chr1	Chu046174	ChFBX20
Chr1	Chu046175	ChFBX21
Chr1	Chu046176	ChFBX22
Chr1	Chu046177	ChFBX23
Chr1	Chu046193	ChFBX24
Chr1	Chu046393	ChFBX25
Chr1	Chu046521	ChFBX26
Chr1	Chu046524	ChFBX27
Chr1	Chu046543	ChFBX28
Chr1	Chu046562	ChFBX29
Chr1	Chu046570	ChFBX30
Chr1	Chu046591	ChFBX31
Chr1	Chu046709	ChFBX32
Chr1	Chu046738	ChFBX33
Chr1	Chu046754	ChFBX34
Chr1	Chu046768	ChFBX35
Chr1	Chu046805	ChFBX36
Chr1	Chu046969	ChFBX37
Chr1	Chu046975	ChFBX38
Chr1	Chu047053	ChFBX39
Chr1	Chu047063	ChFBX40
Chr1	Chu047224	ChFBX41
Chr1	Chu047289	ChFBX42
Chr1	Chu047335	ChFBX43
Chr1	Chu047389	ChFBX44
Chr1	Chu047415	ChFBX45
Chr2	Chu048050	ChFBX46
Chr2	Chu048061	ChFBX47
Chr2	Chu048187	ChFBX48
Chr2	Chu048213	ChFBX49
Chr2	Chu048362	ChFBX50
Chr2	Chu048544	ChFBX51
Chr2	Chu048645	ChFBX52
Chr2	Chu048889	ChFBX53
Chr2	Chu048945	ChFBX54
Chr2	Chu049054	ChFBX55
Chr2	Chu049145	ChFBX56
Chr2	Chu049341	ChFBX57
Chr2	Chu049443	ChFBX58
Chr2	Chu049725	ChFBX59
Chr2	Chu049733	ChFBX60
Chr2	Chu049808	ChFBX61
Chr2	Chu049998	ChFBX62
Chr2	Chu050104	ChFBX63
Chr3	Chu006921	ChFBX64
Chr3	Chu007214	ChFBX65
Chr3	Chu007229	ChFBX66
Chr3	Chu007354	ChFBX67
Chr3	Chu007426	ChFBX68
Chr3	Chu007571	ChFBX69
Chr3	Chu007614	ChFBX70
Chr3	Chu007698	ChFBX71
Chr3	Chu007914	ChFBX72
Chr3	Chu008068	ChFBX73
Chr3	Chu008164	ChFBX74
Chr3	Chu008297	ChFBX75
Chr3	Chu008342	ChFBX76
Chr3	Chu008408	ChFBX77
Chr3	Chu008468	ChFBX78
Chr3	Chu008527	ChFBX79
Chr3	Chu008528	ChFBX80
Chr3	Chu008530	ChFBX81
Chr3	Chu008578	ChFBX82
Chr3	Chu008667	ChFBX83
Chr3	Chu008714	ChFBX84
Chr3	Chu008888	ChFBX85
Chr3	Chu008899	ChFBX86
Chr3	Chu008973	ChFBX87
Chr3	Chu009049	ChFBX88
Chr3	Chu009359	ChFBX89
Chr3	Chu009522	ChFBX90
Chr3	Chu009643	ChFBX91
Chr3	Chu009833	ChFBX92
Chr3	Chu009852	ChFBX93
Chr3	Chu009858	ChFBX94
Chr4	Chu038964	ChFBX95
Chr4	Chu039188	ChFBX96
Chr4	Chu039190	ChFBX97
Chr4	Chu039235	ChFBX98
Chr4	Chu039251	ChFBX99
Chr4	Chu039276	ChFBX100
Chr4	Chu039278	ChFBX101
Chr4	Chu039307	ChFBX102
Chr4	Chu039383	ChFBX103
Chr4	Chu039404	ChFBX104
Chr4	Chu039458	ChFBX105
Chr4	Chu039535	ChFBX106
Chr4	Chu039542	ChFBX107
Chr4	Chu039575	ChFBX108
Chr4	Chu039759	ChFBX109
Chr4	Chu039803	ChFBX110
Chr4	Chu039884	ChFBX111
Chr4	Chu039886	ChFBX112
Chr4	Chu039889	ChFBX113
Chr4	Chu039890	ChFBX114
Chr4	Chu040020	ChFBX115
Chr4	Chu040272	ChFBX116
Chr4	Chu040274	ChFBX117
Chr4	Chu040322	ChFBX118
Chr4	Chu040339	ChFBX119
Chr4	Chu040355	ChFBX120
Chr4	Chu040411	ChFBX121
Chr4	Chu040558	ChFBX122
Chr4	Chu040662	ChFBX123
Chr4	Chu040663	ChFBX124
Chr4	Chu040757	ChFBX125
Chr4	Chu041040	ChFBX126
Chr4	Chu041304	ChFBX127
Chr4	Chu041586	ChFBX128
Chr4	Chu041598	ChFBX129
Chr5	Chu020571	ChFBX130
Chr5	Chu020686	ChFBX131
Chr5	Chu020712	ChFBX132
Chr5	Chu020731	ChFBX133
Chr5	Chu020760	ChFBX134
Chr5	Chu021053	ChFBX135
Chr5	Chu021136	ChFBX136
Chr5	Chu021180	ChFBX137
Chr5	Chu021346	ChFBX138
Chr5	Chu021676	ChFBX139
Chr5	Chu021695	ChFBX140
Chr5	Chu021752	ChFBX141
Chr5	Chu021753	ChFBX142
Chr5	Chu021754	ChFBX143
Chr5	Chu021779	ChFBX144
Chr5	Chu021787	ChFBX145
Chr5	Chu021812	ChFBX146
Chr5	Chu021991	ChFBX147
Chr5	Chu022197	ChFBX148
Chr5	Chu022239	ChFBX149
Chr5	Chu022242	ChFBX150
Chr5	Chu022306	ChFBX151
Chr5	Chu022344	ChFBX152
Chr5	Chu022402	ChFBX153
Chr5	Chu022438	ChFBX154
Chr5	Chu022500	ChFBX155
Chr5	Chu022501	ChFBX156
Chr5	Chu022535	ChFBX157
Chr5	Chu022536	ChFBX158
Chr5	Chu022645	ChFBX159
Chr5	Chu022692	ChFBX160
Chr5	Chu022993	ChFBX161
Chr5	Chu023105	ChFBX162
Chr5	Chu023295	ChFBX163
Chr5	Chu023327	ChFBX164
Chr5	Chu023448	ChFBX165
Chr5	Chu023462	ChFBX166
Chr6	Chu026526	ChFBX167
Chr6	Chu026632	ChFBX168
Chr6	Chu026660	ChFBX169
Chr6	Chu026661	ChFBX170
Chr6	Chu026662	ChFBX171
Chr6	Chu026902	ChFBX172
Chr6	Chu026961	ChFBX173
Chr6	Chu027204	ChFBX174
Chr6	Chu027208	ChFBX175
Chr6	Chu027581	ChFBX176
Chr6	Chu027899	ChFBX177
Chr6	Chu028081	ChFBX178
Chr6	Chu028185	ChFBX179
Chr6	Chu028236	ChFBX180
Chr6	Chu028482	ChFBX181
Chr6	Chu028571	ChFBX182
Chr6	Chu028896	ChFBX183
Chr6	Chu028962	ChFBX184
Chr6	Chu029025	ChFBX185
Chr6	Chu029133	ChFBX186
Chr6	Chu029166	ChFBX187
Chr6	Chu029414	ChFBX188
Chr6	Chu029432	ChFBX189
Chr6	Chu029464	ChFBX190
Chr6	Chu029620	ChFBX191
Chr6	Chu029630	ChFBX192
Chr6	Chu029640	ChFBX193
Chr6	Chu029658	ChFBX194
Chr6	Chu029707	ChFBX195
Chr7	Chu004176	ChFBX196
Chr7	Chu004368	ChFBX197
Chr7	Chu004384	ChFBX198
Chr7	Chu004473	ChFBX199
Chr7	Chu004482	ChFBX200
Chr7	Chu004484	ChFBX201
Chr7	Chu004704	ChFBX202
Chr7	Chu004931	ChFBX203
Chr7	Chu005026	ChFBX204
Chr7	Chu005058	ChFBX205
Chr7	Chu005095	ChFBX206
Chr7	Chu005118	ChFBX207
Chr7	Chu005250	ChFBX208
Chr7	Chu005496	ChFBX209
Chr7	Chu005517	ChFBX210
Chr7	Chu005559	ChFBX211
Chr7	Chu006142	ChFBX212
Chr7	Chu006292	ChFBX213
Chr7	Chu006294	ChFBX214
Chr7	Chu006318	ChFBX215
Chr7	Chu006321	ChFBX216
Chr7	Chu006389	ChFBX217
Chr7	Chu006473	ChFBX218
Chr7	Chu006474	ChFBX219
Chr7	Chu006492	ChFBX220
Chr7	Chu006572	ChFBX221
Chr7	Chu006621	ChFBX222
Chr7	Chu006693	ChFBX223
Chr7	Chu006746	ChFBX224
Chr7	Chu006790	ChFBX225
Chr8	Chu013131	ChFBX226
Chr8	Chu013232	ChFBX227
Chr8	Chu013276	ChFBX228
Chr8	Chu013405	ChFBX229
Chr8	Chu013689	ChFBX230
Chr8	Chu013763	ChFBX231
Chr8	Chu013771	ChFBX232
Chr8	Chu013782	ChFBX233
Chr8	Chu013803	ChFBX234
Chr8	Chu013875	ChFBX235
Chr8	Chu014178	ChFBX236
Chr8	Chu014371	ChFBX237
Chr8	Chu014372	ChFBX238
Chr8	Chu014453	ChFBX239
Chr8	Chu014482	ChFBX240
Chr8	Chu014578	ChFBX241
Chr8	Chu014648	ChFBX242
Chr8	Chu014716	ChFBX243
Chr8	Chu014801	ChFBX244
Chr8	Chu014810	ChFBX245
Chr8	Chu014852	ChFBX246
Chr8	Chu014863	ChFBX247
Chr8	Chu014876	ChFBX248
Chr8	Chu014986	ChFBX249
Chr8	Chu014992	ChFBX250
Chr8	Chu015047	ChFBX251
Chr8	Chu015069	ChFBX252
Chr8	Chu015181	ChFBX253
Chr8	Chu015198	ChFBX254
Chr8	Chu015219	ChFBX255
Chr8	Chu015252	ChFBX256
Chr8	Chu015634	ChFBX257
Chr8	Chu015694	ChFBX258
Chr8	Chu015747	ChFBX259
Chr8	Chu015873	ChFBX260
Chr8	Chu015941	ChFBX261
Chr8	Chu015999	ChFBX262
Chr8	Chu016009	ChFBX263
Chr8	Chu016148	ChFBX264
Chr8	Chu016153	ChFBX265
Chr8	Chu016197	ChFBX266
Chr8	Chu016366	ChFBX267
Chr9	Chu000894	ChFBX268
Chr9	Chu000928	ChFBX269
Chr9	Chu001049	ChFBX270
Chr9	Chu001059	ChFBX271
Chr9	Chu001121	ChFBX272
Chr9	Chu001196	ChFBX273
Chr9	Chu001323	ChFBX274
Chr9	Chu001833	ChFBX275
Chr9	Chu001867	ChFBX276
Chr9	Chu001891	ChFBX277
Chr9	Chu001908	ChFBX278
Chr9	Chu002020	ChFBX279
Chr9	Chu002088	ChFBX280
Chr9	Chu002197	ChFBX281
Chr9	Chu002230	ChFBX282
Chr9	Chu002264	ChFBX283
Chr9	Chu002396	ChFBX284
Chr9	Chu002485	ChFBX285
Chr9	Chu002576	ChFBX286
Chr9	Chu002661	ChFBX287
Chr9	Chu002670	ChFBX288
Chr9	Chu002686	ChFBX289
Chr9	Chu002690	ChFBX290
Chr9	Chu003038	ChFBX291
Chr9	Chu003207	ChFBX292
Chr9	Chu003247	ChFBX293
Chr9	Chu003263	ChFBX294
Chr9	Chu003444	ChFBX295
Chr9	Chu003539	ChFBX296
Chr9	Chu003541	ChFBX297
Chr9	Chu003549	ChFBX298
Chr9	Chu003559	ChFBX299
Chr9	Chu003701	ChFBX300
Chr9	Chu003740	ChFBX301
Chr9	Chu003806	ChFBX302
Chr9	Chu003811	ChFBX303
Chr9	Chu003819	ChFBX304
Chr9	Chu003820	ChFBX305
Chr9	Chu003858	ChFBX306
Chr9	Chu003949	ChFBX307
Chr10	Chu035690	ChFBX308
Chr10	Chu035797	ChFBX309
Chr10	Chu036412	ChFBX310
Chr10	Chu036786	ChFBX311
Chr10	Chu037007	ChFBX312
Chr10	Chu037055	ChFBX313
Chr10	Chu037062	ChFBX314
Chr10	Chu037269	ChFBX315
Chr10	Chu037407	ChFBX316
Chr10	Chu037418	ChFBX317
Chr10	Chu037569	ChFBX318
Chr10	Chu037579	ChFBX319
Chr10	Chu037884	ChFBX320
Chr10	Chu037912	ChFBX321
Chr10	Chu037913	ChFBX322
Chr10	Chu037919	ChFBX323
Chr10	Chu037944	ChFBX324
Chr10	Chu037946	ChFBX325
Chr10	Chu037948	ChFBX326
Chr10	Chu037989	ChFBX327
Chr10	Chu038001	ChFBX328
Chr10	Chu038007	ChFBX329
Chr10	Chu038017	ChFBX330
Chr10	Chu038025	ChFBX331
Chr10	Chu038074	ChFBX332
Chr10	Chu038187	ChFBX333
Chr10	Chu038208	ChFBX334
Chr10	Chu038336	ChFBX335
Chr10	Chu038542	ChFBX336
Chr10	Chu038619	ChFBX337
Chr10	Chu038700	ChFBX338
Chr11	Chu032885	ChFBX339
Chr11	Chu032893	ChFBX340
Chr11	Chu032910	ChFBX341
Chr11	Chu032970	ChFBX342
Chr11	Chu033008	ChFBX343
Chr11	Chu033093	ChFBX344
Chr11	Chu033103	ChFBX345
Chr11	Chu033136	ChFBX346
Chr11	Chu033243	ChFBX347
Chr11	Chu033245	ChFBX348
Chr11	Chu033383	ChFBX349
Chr11	Chu033482	ChFBX350
Chr11	Chu033489	ChFBX351
Chr11	Chu033546	ChFBX352
Chr11	Chu033616	ChFBX353
Chr11	Chu033785	ChFBX354
Chr11	Chu033786	ChFBX355
Chr11	Chu033787	ChFBX356
Chr11	Chu034053	ChFBX357
Chr11	Chu034173	ChFBX358
Chr11	Chu034327	ChFBX359
Chr11	Chu034375	ChFBX360
Chr11	Chu034428	ChFBX361
Chr11	Chu034741	ChFBX362
Chr11	Chu034830	ChFBX363
Chr11	Chu034869	ChFBX364
Chr11	Chu034995	ChFBX365
Chr11	Chu035129	ChFBX366
Chr11	Chu035179	ChFBX367
Chr11	Chu035197	ChFBX368
Chr11	Chu035482	ChFBX369
Chr12	Chu041760	ChFBX370
Chr12	Chu041887	ChFBX371
Chr12	Chu041890	ChFBX372
Chr12	Chu041892	ChFBX373
Chr12	Chu041907	ChFBX374
Chr12	Chu041909	ChFBX375
Chr12	Chu042015	ChFBX376
Chr12	Chu042407	ChFBX377
Chr12	Chu042710	ChFBX378
Chr12	Chu042712	ChFBX379
Chr12	Chu042772	ChFBX380
Chr12	Chu043085	ChFBX381
Chr12	Chu043249	ChFBX382
Chr12	Chu043341	ChFBX383
Chr12	Chu043395	ChFBX384
Chr12	Chu043424	ChFBX385
Chr12	Chu043426	ChFBX386
Chr12	Chu043534	ChFBX387
Chr12	Chu043629	ChFBX388
Chr12	Chu043738	ChFBX389
Chr12	Chu043804	ChFBX390
Chr12	Chu043846	ChFBX391
Chr12	Chu043903	ChFBX392
Chr12	Chu044094	ChFBX393
Chr12	Chu044124	ChFBX394
Chr12	Chu044283	ChFBX395
Chr12	Chu044402	ChFBX396
Chr12	Chu044460	ChFBX397
Chr12	Chu044507	ChFBX398
Chr12	Chu044734	ChFBX399
Chr12	Chu044814	ChFBX400
Chr12	Chu044815	ChFBX401
Chr12	Chu044843	ChFBX402
Chr12	Chu044866	ChFBX403
Chr12	Chu044867	ChFBX404
Chr12	Chu044900	ChFBX405
Chr12	Chu044903	ChFBX406
Chr12	Chu044913	ChFBX407
Chr12	Chu044924	ChFBX408
Chr12	Chu044999	ChFBX409
Chr13	Chu023869	ChFBX410
Chr13	Chu024024	ChFBX411
Chr13	Chu024103	ChFBX412
Chr13	Chu024125	ChFBX413
Chr13	Chu024131	ChFBX414
Chr13	Chu024207	ChFBX415
Chr13	Chu024300	ChFBX416
Chr13	Chu024379	ChFBX417
Chr13	Chu024522	ChFBX418
Chr13	Chu024525	ChFBX419
Chr13	Chu024565	ChFBX420
Chr13	Chu024569	ChFBX421
Chr13	Chu024605	ChFBX422
Chr13	Chu024694	ChFBX423
Chr13	Chu024700	ChFBX424
Chr13	Chu024791	ChFBX425
Chr13	Chu024825	ChFBX426
Chr13	Chu024901	ChFBX427
Chr13	Chu025048	ChFBX428
Chr13	Chu025073	ChFBX429
Chr13	Chu025086	ChFBX430
Chr13	Chu025171	ChFBX431
Chr13	Chu025189	ChFBX432
Chr13	Chu025383	ChFBX433
Chr13	Chu025398	ChFBX434
Chr13	Chu025403	ChFBX435
Chr13	Chu025436	ChFBX436
Chr13	Chu025563	ChFBX437
Chr13	Chu025592	ChFBX438
Chr13	Chu025605	ChFBX439
Chr13	Chu025613	ChFBX440
Chr13	Chu025789	ChFBX441
Chr13	Chu025901	ChFBX442
Chr13	Chu026023	ChFBX443
Chr13	Chu026026	ChFBX444
Chr13	Chu026072	ChFBX445
Chr13	Chu026108	ChFBX446
Chr13	Chu026158	ChFBX447
Chr13	Chu026172	ChFBX448
Chr13	Chu026195	ChFBX449
Chr13	Chu026196	ChFBX450
Chr13	Chu026219	ChFBX451
Chr13	Chu026232	ChFBX452
Chr13	Chu026337	ChFBX453
Chr13	Chu026345	ChFBX454
Chr13	Chu026373	ChFBX455
Chr14	Chu030142	ChFBX456
Chr14	Chu030285	ChFBX457
Chr14	Chu030408	ChFBX458
Chr14	Chu030795	ChFBX459
Chr14	Chu030829	ChFBX460
Chr14	Chu030831	ChFBX461
Chr14	Chu031341	ChFBX462
Chr14	Chu031373	ChFBX463
Chr14	Chu031428	ChFBX464
Chr14	Chu031538	ChFBX465
Chr14	Chu031654	ChFBX466
Chr14	Chu031670	ChFBX467
Chr14	Chu031698	ChFBX468
Chr14	Chu031838	ChFBX469
Chr14	Chu032020	ChFBX470
Chr14	Chu032248	ChFBX471
Chr14	Chu032250	ChFBX472
Chr14	Chu032260	ChFBX473
Chr14	Chu032353	ChFBX474
Chr14	Chu032371	ChFBX475
Chr14	Chu032530	ChFBX476
Chr14	Chu032552	ChFBX477
Chr14	Chu032577	ChFBX478
Chr15	Chu010108	ChFBX479
Chr15	Chu010265	ChFBX480
Chr15	Chu010301	ChFBX481
Chr15	Chu010303	ChFBX482
Chr15	Chu010327	ChFBX483
Chr15	Chu010339	ChFBX484
Chr15	Chu010371	ChFBX485
Chr15	Chu010372	ChFBX486
Chr15	Chu010401	ChFBX487
Chr15	Chu010491	ChFBX488
Chr15	Chu010578	ChFBX489
Chr15	Chu010639	ChFBX490
Chr15	Chu010842	ChFBX491
Chr15	Chu010925	ChFBX492
Chr15	Chu010926	ChFBX493
Chr15	Chu010977	ChFBX494
Chr15	Chu011058	ChFBX495
Chr15	Chu011075	ChFBX496
Chr15	Chu011079	ChFBX497
Chr15	Chu011173	ChFBX498
Chr15	Chu011240	ChFBX499
Chr15	Chu011249	ChFBX500
Chr15	Chu011256	ChFBX501
Chr15	Chu011365	ChFBX502
Chr15	Chu011378	ChFBX503
Chr15	Chu011399	ChFBX504
Chr15	Chu011434	ChFBX505
Chr15	Chu011436	ChFBX506
Chr15	Chu011516	ChFBX507
Chr15	Chu011544	ChFBX508
Chr15	Chu011668	ChFBX509
Chr15	Chu011781	ChFBX510
Chr15	Chu011785	ChFBX511
Chr15	Chu011786	ChFBX512
Chr15	Chu011787	ChFBX513
Chr15	Chu011789	ChFBX514
Chr15	Chu011790	ChFBX515
Chr15	Chu011794	ChFBX516
Chr15	Chu011825	ChFBX517
Chr15	Chu011884	ChFBX518
Chr15	Chu012173	ChFBX519
Chr15	Chu012177	ChFBX520
Chr15	Chu012439	ChFBX521
Chr15	Chu012451	ChFBX522
Chr15	Chu012743	ChFBX523
Chr15	Chu012754	ChFBX524
Chr16	Chu017197	ChFBX525
Chr16	Chu017221	ChFBX526
Chr16	Chu017730	ChFBX527
Chr16	Chu017734	ChFBX528
Chr16	Chu017997	ChFBX529
Chr16	Chu018075	ChFBX530
Chr16	Chu018546	ChFBX531
Chr16	Chu018561	ChFBX532
Chr16	Chu018742	ChFBX533
Chr16	Chu019019	ChFBX534
Chr16	Chu019316	ChFBX535
Chr16	Chu019328	ChFBX536
Chr16	Chu019583	ChFBX537
Chr16	Chu019627	ChFBX538
Chr16	Chu020023	ChFBX539
Chr16	Chu020179	ChFBX540
Chr16	Chu020183	ChFBX541
Chr16	Chu020184	ChFBX542
Chr16	Chu020185	ChFBX543
Chr16	Chu020188	ChFBX544
Chr16	Chu020189	ChFBX545
Chr16	Chu020206	ChFBX546
Chr16	Chu020276	ChFBX547
Chr16	Chu020485	ChFBX548
