# Supplementary material for: Genome-Wide Characterization of the F-Box Gene Family in Cardamine hupingshanensis and Functional Analysis of ChFBX171
Source: Biology (Basel). 2026 Jun 25;15(13):1003. doi: 10.3390/biology15131003 (PMC13360171; doi:10.3390/biology15131003)
Supplement: Supplementary file 1 [file biology-15-01003-s001.zip › Table S3. The basic physicochemical properties and subcellular localization of 548 ChFBX proteins in C. hup-ingshanensis.xlsx]

## Sheet: Physicochemical properties and 
Table S3 The basic physicochemical properties and subcellular localization of 548 ChFBX proteins in C. hup-ingshanensis
Gene ID	Length(aa)	pI	MW(Da)	Instability index	Subcellular localization	GRAVY
ChFBX1	141	9.15	16298.1	51.63	chlo	0.14
ChFBX2	388	9.34	44701.3	38.87	chlo	-0.25
ChFBX3	164	8.95	19213.2	45.27	chlo	-0.408
ChFBX4	471	9.38	53583.4	36.68	nucl	-0.212
ChFBX5	358	6.26	41587.1	43.75	cyto_nucl	0.019
ChFBX6	574	7.47	64575.6	44.18	nucl	-0.096
ChFBX7	212	6.75	24505.5	46.65	cyto	0.1
ChFBX8	456	6.89	52476.6	37.62	cyto	-0.091
ChFBX9	63	6.03	7104.15	55.85	cyto	-0.24
ChFBX10	323	6.68	36286.3	47.04	nucl	-0.409
ChFBX11	543	4.56	59478.4	53.45	nucl	-0.606
ChFBX12	321	9.08	37824.6	53.05	nucl	-0.65
ChFBX13	461	4.82	50752.9	44.56	chlo	-0.232
ChFBX14	418	6.54	48041.8	45.57	nucl	-0.209
ChFBX15	289	9.3	33285.4	34.63	cyto	-0.257
ChFBX16	926	7.29	100216	39.29	pero	-0.056
ChFBX17	409	4.76	46478.2	37.3	chlo	-0.037
ChFBX18	417	5.66	46417.6	56.89	nucl	-0.353
ChFBX19	234	6.17	26510.9	52.26	cyto	0.08
ChFBX20	477	5.11	53316.5	39.43	nucl	-0.034
ChFBX21	547	4.41	61755.7	43.29	chlo	0.048
ChFBX22	336	5.14	37762.2	40.62	cyto	-0.062
ChFBX23	512	5.1	59012.2	41.47	nucl	-0.131
ChFBX24	253	5.17	28873.4	37.28	cyto	0.135
ChFBX25	266	8.57	30926.7	42.19	nucl	-0.181
ChFBX26	274	7.98	31148.8	44.6	nucl	-0.108
ChFBX27	432	6.85	50261.7	59.24	nucl	-0.259
ChFBX28	232	8.5	27078.8	52.37	chlo	-0.085
ChFBX29	566	5.69	64195.3	42.81	chlo	-0.4
ChFBX30	595	7.15	64968.8	51.58	chlo	-0.109
ChFBX31	1316	8.16	148785	45.33	nucl	-0.321
ChFBX32	295	6.55	33646.4	49.1	nucl	-0.303
ChFBX33	601	6.24	69310	53.07	chlo	0.037
ChFBX34	380	6.76	43978.7	45.19	chlo	-0.183
ChFBX35	426	9.16	48324.6	51.9	mito	-0.319
ChFBX36	238	7.58	26809	43.67	cyto	-0.186
ChFBX37	522	8.61	57028.5	40.4	cyto	0.016
ChFBX38	374	5.98	44066.1	54.8	nucl	-0.485
ChFBX39	450	5.78	51752.8	55.46	nucl	-0.164
ChFBX40	309	8.56	36154.3	44.98	cyto	-0.191
ChFBX41	450	6	52475	48.26	cyto	-0.018
ChFBX42	359	8.78	40475	50.36	nucl	-0.528
ChFBX43	399	7.12	46160.1	31.84	chlo	-0.164
ChFBX44	595	7.05	66923.8	47.93	nucl	0.021
ChFBX45	345	6.36	37975.7	36.3	cyto	0.027
ChFBX46	451	5.02	51582.9	41.69	cyto	-0.393
ChFBX47	384	9.87	43150.8	58.55	chlo	-0.247
ChFBX48	417	7.14	46458.7	47.26	cyto	0.02
ChFBX49	413	9.34	47219.3	37.69	nucl	-0.357
ChFBX50	316	9.33	36413.1	50.1	chlo	-0.251
ChFBX51	428	8.88	49498.4	39.34	cyto	0.017
ChFBX52	244	6.44	29059.2	43.74	nucl	-0.539
ChFBX53	419	5.85	47472.3	44.04	cyto	-0.25
ChFBX54	225	8.52	26191.6	36.33	cyto	-0.07
ChFBX55	312	4.91	35784.5	49.4	cyto	0.025
ChFBX56	441	8.83	50647.8	47.38	chlo	-0.088
ChFBX57	345	8.18	39605.8	36.99	cyto	-0.134
ChFBX58	96	7.74	11375.2	40.65	chlo	-0.233
ChFBX59	385	6.36	42908	60.63	cyto	0.052
ChFBX60	98	8.58	11357.3	72.85	nucl	-0.203
ChFBX61	148	9.4	16938.8	35.45	chlo	-0.299
ChFBX62	385	9.29	42909.6	66.52	nucl	-0.216
ChFBX63	635	5.19	70651.2	38.15	nucl	-0.027
ChFBX64	406	9.38	45317.9	49.63	chlo	-0.269
ChFBX65	925	6.07	99479.7	41.15	nucl	0.018
ChFBX66	465	5.12	52880.6	46.58	nucl	-0.196
ChFBX67	452	9.31	51666.3	43.55	cyto	0.052
ChFBX68	695	5.53	77827.2	47.67	nucl	-0.141
ChFBX69	312	8.21	36366	47.65	nucl	-0.667
ChFBX70	195	9.8	21922.1	61.68	nucl	-0.376
ChFBX71	622	5.9	68099.1	58.61	cyto	-0.266
ChFBX72	291	7.52	33956.2	40.91	cyto	-0.117
ChFBX73	299	8.74	34080.1	45.83	nucl	-0.309
ChFBX74	204	8.54	22830.9	42.32	nucl	0.123
ChFBX75	402	9.22	46502.5	41	nucl	-0.311
ChFBX76	250	7.05	28331.5	60.95	cyto	-0.26
ChFBX77	378	6.71	44209.8	32.49	cyto	-0.133
ChFBX78	370	6.62	42894.7	52.91	extr	-0.429
ChFBX79	251	8.9	29625	47.42	nucl	-0.475
ChFBX80	380	8.83	44030.9	35.28	nucl	-0.181
ChFBX81	216	8.69	24694.8	37.97	cyto	-0.077
ChFBX82	210	8.27	23615	42.75	nucl	-0.212
ChFBX83	365	7.08	42206.7	37.68	nucl	-0.088
ChFBX84	336	6.42	38790.4	35.05	nucl	-0.224
ChFBX85	399	6	46527.3	44.72	nucl	-0.319
ChFBX86	323	8.63	37304.6	41.3	cyto	0.044
ChFBX87	303	6.4	35361.6	53.8	nucl	-0.405
ChFBX88	412	8.82	48424.1	57.83	nucl	-0.724
ChFBX89	427	5.11	49659.8	40.22	cyto	0.008
ChFBX90	629	7.85	66850.4	41.18	nucl	0.2
ChFBX91	373	6.33	41692.3	46.68	nucl	-0.24
ChFBX92	208	9.89	24184.2	62.55	nucl	-0.357
ChFBX93	369	8.8	41014.4	49.06	cyto	-0.091
ChFBX94	433	8.62	48364	36.84	chlo	-0.06
ChFBX95	364	4.78	41588.4	46.92	nucl	-0.467
ChFBX96	457	4.98	51015.4	49	cyto_nucl	-0.391
ChFBX97	561	9.03	63598.7	45.5	chlo	-0.053
ChFBX98	585	7.06	65592.3	49.63	chlo	-0.025
ChFBX99	402	9.21	46474.6	37.47	cyto	-0.283
ChFBX100	303	5.12	34854.7	44.29	cyto	-0.248
ChFBX101	310	4.49	35465.8	48.48	cyto	-0.468
ChFBX102	180	9.06	20520.2	68.54	nucl	-0.694
ChFBX103	412	8.85	47244.9	39.2	cyto	-0.135
ChFBX104	374	8.65	43703.5	46.36	chlo	-0.194
ChFBX105	658	8.92	76037.6	47.99	nucl	-0.124
ChFBX106	608	8.41	68269.8	41.01	plas	-0.104
ChFBX107	283	5.67	32227	30.06	extr	0.025
ChFBX108	374	8.65	43693.5	46.36	chlo	-0.194
ChFBX109	215	8.64	24304.5	25.78	cyto	0.062
ChFBX110	317	4.78	36561.6	48.66	cyto	-0.18
ChFBX111	398	6.07	44785.1	50.17	nucl	-0.269
ChFBX112	517	8.97	56223.6	42.05	nucl	0.022
ChFBX113	398	6.28	44927.2	50.56	nucl	-0.267
ChFBX114	517	9.06	56278.7	42.59	nucl	0.019
ChFBX115	636	5.32	70983.2	52.85	nucl	-0.142
ChFBX116	292	9.17	33881.1	45.73	cyto	-0.453
ChFBX117	377	9.61	44314.3	42.67	cyto	-0.343
ChFBX118	313	8.47	36280.4	50.7	nucl	-0.311
ChFBX119	277	8.94	31416.9	46.47	nucl	-0.286
ChFBX120	261	9.83	30012.9	55.44	nucl	-0.372
ChFBX121	213	8.07	23638.2	35.46	nucl	-0.246
ChFBX122	376	4.84	42774.4	32.09	nucl	-0.132
ChFBX123	267	8.39	30730.1	49.98	nucl	0.095
ChFBX124	420	7.02	47455.6	51.1	chlo	0.13
ChFBX125	611	5.43	66083.4	38.27	nucl	-0.068
ChFBX126	385	7.85	43032.8	41.18	cyto_nucl	-0.127
ChFBX127	527	8.37	57757.4	41.53	plas	-0.033
ChFBX128	534	8.66	58047.1	38.26	cyto	-0.083
ChFBX129	288	8.44	25486.7	48.25	cyto	0.179
ChFBX130	363	6.02	41864.1	46.54	plas	-0.149
ChFBX131	243	6.7	27402.4	48.24	nucl	-0.156
ChFBX132	657	5.25	72926.7	37.63	nucl	-0.066
ChFBX133	344	7.1	41073.2	41.02	cyto	-0.324
ChFBX134	323	8.59	37018.1	34.92	cyto	-0.112
ChFBX135	385	9.17	42782.2	67.33	nucl	-0.261
ChFBX136	243	6.7	27402.4	48.24	nucl	-0.156
ChFBX137	316	8.86	36509.6	30.53	nucl	-0.191
ChFBX138	481	5.67	54575.9	49.04	nucl	-0.166
ChFBX139	385	6.25	43035.1	58.38	cyto	0.045
ChFBX140	385	6.25	43035.1	58.38	cyto	0.045
ChFBX141	425	6.93	49941.6	46.15	cyto	-0.127
ChFBX142	426	5.59	49219.8	39.47	nucl	0.006
ChFBX143	419	8.31	48386.6	38.24	cyto	-0.078
ChFBX144	338	6.03	38940	36.34	nucl	-0.082
ChFBX145	365	6.32	41701.9	37.96	cyto_nucl	-0.126
ChFBX146	360	5.63	42421.5	58.97	cyto	-0.384
ChFBX147	263	8.44	30470.5	38.31	chlo	-0.055
ChFBX148	396	8.8	45904.9	29.48	nucl	-0.24
ChFBX149	359	5.12	41630.6	41.88	cyto	-0.255
ChFBX150	312	9.08	36140.6	43.46	nucl	-0.396
ChFBX151	279	9.65	32677.8	55.67	nucl	-0.401
ChFBX152	342	5.96	39975.8	37.64	chlo	-0.474
ChFBX153	332	7.49	38789.2	40.72	cyto	0.024
ChFBX154	426	8.43	49105.5	33.8	mito	-0.365
ChFBX155	131	7.89	15424.9	57.18	cyto	-0.316
ChFBX156	367	7.59	42134.3	37.95	cyto	-0.324
ChFBX157	363	6.52	42850.1	39.91	cyto	-0.197
ChFBX158	80	9.69	9506.25	34.06	cyto	-0.004
ChFBX159	378	6.61	43249.9	39.58	cyto	-0.07
ChFBX160	518	6.93	59072.9	45.98	nucl	-0.282
ChFBX161	309	6.55	35297.5	54.19	cyto	0.132
ChFBX162	374	7.11	43634.3	45.21	cyto	-0.191
ChFBX163	412	9.31	47107.1	37.3	nucl	-0.353
ChFBX164	408	6.62	45246.2	45.58	nucl	0.109
ChFBX165	384	10.09	43049.4	60.7	mito	-0.295
ChFBX166	441	5.1	50314.6	39.45	cyto	-0.415
ChFBX167	245	9.1	28056.7	37.51	cyto	-0.176
ChFBX168	385	6.41	43395.7	45.32	nucl	-0.148
ChFBX169	384	9.11	43504.2	50.46	nucl	0.29
ChFBX170	307	8.81	34315.4	56.26	cyto	-0.228
ChFBX171	354	9.01	39901.2	56.47	cyto	-0.081
ChFBX172	279	5.29	32062.7	59.68	nucl	-0.268
ChFBX173	334	8.39	37752.4	52.72	nucl	-0.147
ChFBX174	992	4.95	108365	51.99	nucl	0.048
ChFBX175	414	5.11	46787.6	50.58	nucl	-0.316
ChFBX176	448	6.9	50582.6	34.55	cyto	-0.08
ChFBX177	448	7.97	52049.9	43.17	chlo	-0.299
ChFBX178	157	9.15	17900.5	55.42	nucl	-0.547
ChFBX179	439	5.61	50036.2	50.06	chlo	-0.076
ChFBX180	423	8.33	48510.2	36.46	cyto	-0.208
ChFBX181	399	5.72	46116	51.42	cyto	-0.243
ChFBX182	383	5.95	41668.3	54.52	chlo	-0.077
ChFBX183	253	7.56	29256	52.19	chlo	0.057
ChFBX184	358	8.79	41038.4	46.79	mito	-0.255
ChFBX185	449	8.63	51678.7	39.96	cyto	0.067
ChFBX186	413	9.45	47262.8	57.85	mito	-0.183
ChFBX187	251	5.65	28675.9	48.82	nucl	-0.267
ChFBX188	338	8.44	39791.2	44.63	chlo	-0.202
ChFBX189	363	6.02	41864.1	46.54	plas	-0.149
ChFBX190	266	8.81	30642.3	42.23	nucl	-0.288
ChFBX191	385	6.41	44067.5	38.3	cyto	-0.154
ChFBX192	495	4.88	53810.9	52.6	nucl	-0.421
ChFBX193	388	5.04	44528.6	46.88	nucl	0.043
ChFBX194	394	5.22	45352.7	56.81	cyto	0.065
ChFBX195	251	5.82	29074.8	47.11	cyto	-0.075
ChFBX196	359	5.16	39535.9	35.35	cyto	-0.049
ChFBX197	924	5.01	106419	43.55	chlo	-0.44
ChFBX198	332	6.19	36401.9	46.21	cyto	-0.051
ChFBX199	344	7.46	38110.2	45.87	nucl	0.029
ChFBX200	372	9.16	42382.9	58.89	nucl	-0.173
ChFBX201	448	9.43	50399.5	64.57	chlo	-0.423
ChFBX202	448	6.56	50061.1	53.35	nucl	-0.301
ChFBX203	439	9.29	49819.6	43.28	chlo	-0.005
ChFBX204	206	8.74	23485.5	47.77	cyto	-0.233
ChFBX205	293	8.87	33985.6	38.26	cyto	-0.238
ChFBX206	336	9.76	37881.7	38.08	chlo	-0.406
ChFBX207	144	5.53	16981.9	46.25	nucl	-0.217
ChFBX208	156	6.18	18014.7	55.92	cyto	-0.267
ChFBX209	375	6.66	41235.2	33.78	cyto	-0.111
ChFBX210	236	9.47	27790.2	49.66	nucl	-0.469
ChFBX211	620	5.6	69305.2	47.55	cyto_nucl	-0.249
ChFBX212	85	6.54	9695.01	67.54	chlo	-0.206
ChFBX213	434	5.4	48775.5	44.86	nucl	-0.274
ChFBX214	277	5.74	31290.4	42.62	nucl	-0.488
ChFBX215	364	6.04	42376.6	39.48	cyto	-0.284
ChFBX216	137	8.49	16200.7	48.83	cyto	-0.23
ChFBX217	213	8.38	23705.3	35.11	cyto	-0.246
ChFBX218	547	7.42	63221.1	50.39	nucl	0.028
ChFBX219	442	5.03	51189.4	48.79	mito	-0.012
ChFBX220	388	4.88	44749.6	46.32	chlo	-0.306
ChFBX221	442	8.89	51564.3	50.69	cyto	-0.125
ChFBX222	227	5.95	26672.4	45.87	cyto	-0.22
ChFBX223	405	8.96	46176.2	39.52	cyto	-0.245
ChFBX224	289	8.6	32702.6	37.38	nucl	-0.232
ChFBX225	232	5.87	26175.6	44.57	chlo	0.126
ChFBX226	434	9.66	49256.8	53.72	nucl	-0.364
ChFBX227	370	9.56	41351.9	60.11	nucl	-0.524
ChFBX228	378	5.78	43849.5	47.78	cyto	-0.078
ChFBX229	383	9.58	44269.3	58.48	nucl	-0.444
ChFBX230	396	9.39	46069.8	44.5	cyto	-0.461
ChFBX231	528	7.87	61034.4	50.64	cyto	-0.154
ChFBX232	400	9.51	45344.3	59.04	nucl	-0.413
ChFBX233	488	8.99	53442.8	40.09	chlo	0.072
ChFBX234	432	9.45	50025.7	51.37	chlo_mito	-0.135
ChFBX235	447	9.71	50003.2	54.91	nucl	-0.368
ChFBX236	404	9.3	46366.6	38.73	chlo	-0.154
ChFBX237	168	7.56	19559.8	39.74	nucl	0.005
ChFBX238	419	8.6	48468.1	34.97	nucl	-0.168
ChFBX239	388	6.56	43126.6	56.66	cyto	-0.168
ChFBX240	441	8.75	48927.2	54.26	chlo	-0.017
ChFBX241	398	8.32	45275.3	51.05	chlo	-0.12
ChFBX242	443	8.26	51031.5	49.06	cyto	-0.049
ChFBX243	342	7.05	39967.4	45.42	cyto	-0.114
ChFBX244	346	7.48	38929.4	34.55	nucl	-0.14
ChFBX245	459	8.56	51925.2	52.29	pero	-0.162
ChFBX246	272	8.84	30697.9	37.57	nucl	0.07
ChFBX247	442	9.68	49917	67.76	chlo	-0.383
ChFBX248	442	9.68	49917	67.76	chlo	-0.383
ChFBX249	403	5.96	45007.2	59.85	nucl	-0.33
ChFBX250	393	7.58	45190.8	42.11	nucl	-0.235
ChFBX251	475	7.62	52771.5	48.17	chlo	-0.259
ChFBX252	384	4.94	42987.5	52.24	cyto	-0.205
ChFBX253	320	5.72	35463.8	45	nucl	-0.115
ChFBX254	476	5.48	53272.7	59.26	chlo	-0.236
ChFBX255	330	9.27	38165.9	49.85	cyto	-0.302
ChFBX256	361	7.11	39706.3	43.49	nucl	0.129
ChFBX257	379	5.09	43811.8	53.15	cyto	-0.08
ChFBX258	383	5.96	43146.2	43.99	chlo	-0.264
ChFBX259	355	5.47	39319.7	40.25	chlo	-0.075
ChFBX260	434	5.65	48567.1	52.75	nucl	-0.373
ChFBX261	416	4.96	47663.4	44.37	nucl	0.163
ChFBX262	538	6.73	60234.7	45.21	nucl	-0.026
ChFBX263	293	8.5	33365.1	53.17	nucl	-0.315
ChFBX264	383	8.34	44042.8	36.89	mito	-0.092
ChFBX265	379	6.25	43588.2	40.12	mito	-0.077
ChFBX266	434	8.56	49093.5	47.52	chlo	0.077
ChFBX267	284	5.76	32592.1	43.98	nucl	-0.448
ChFBX268	418	7.91	47225.2	46.03	cyto	0.104
ChFBX269	79	9.44	9405.92	72.09	mito	-0.43
ChFBX270	292	8.9	33460.3	53.44	nucl	-0.325
ChFBX271	577	6.52	64818	44.4	nucl	-0.061
ChFBX272	416	5.02	47694.4	41.59	nucl	0.149
ChFBX273	431	6.9	48010.6	52.07	nucl	-0.342
ChFBX274	355	6.01	39373.8	42.27	nucl	-0.147
ChFBX275	418	8.63	46857.6	44.34	chlo	0.068
ChFBX276	357	9.39	41327.8	49.42	chlo	-0.167
ChFBX277	478	5.73	53529	59.93	chlo	-0.255
ChFBX278	322	7.67	35401.7	43.62	cyto	-0.152
ChFBX279	403	8.63	45131	43.51	nucl	-0.286
ChFBX280	418	7.46	46829.4	59.97	chlo	-0.344
ChFBX281	443	9.63	49936.1	68.33	chlo	-0.373
ChFBX282	149	6.37	17069.5	76.09	nucl	-0.299
ChFBX283	454	8.52	51396.5	51.2	pero	-0.182
ChFBX284	384	8.11	44423.9	45.63	cyto	-0.082
ChFBX285	398	7.61	44994.7	49.05	chlo	-0.145
ChFBX286	441	8.62	49154.5	54.14	chlo	0.002
ChFBX287	236	4.55	27291.3	50.72	nucl	-0.237
ChFBX288	91	4.68	10305.1	42.69	cyto	0.2
ChFBX289	298	9.17	34965.7	41.52	cyto_nucl	-0.205
ChFBX290	154	5.06	17565.4	45.82	chlo	0.186
ChFBX291	240	6.2	26728.4	31.63	cyto	0.323
ChFBX292	447	9.56	50107.5	57.89	nucl	-0.349
ChFBX293	519	9.1	56924.5	43.42	chlo	0.011
ChFBX294	401	9.52	45150.9	53.39	nucl	-0.383
ChFBX295	99	5.57	11215.9	32.75	cyto	0.033
ChFBX296	398	9.57	46796.3	47.88	nucl	-0.383
ChFBX297	347	8.25	39959.6	37.67	nucl	-0.272
ChFBX298	337	8.93	38814.1	47.15	cyto	-0.11
ChFBX299	309	9.56	36116.7	58.31	nucl	-0.455
ChFBX300	219	9.22	24757.4	45.06	chlo	-0.266
ChFBX301	434	9.58	49214.7	55.11	nucl	-0.361
ChFBX302	398	7.02	46047.7	46.21	cyto	-0.023
ChFBX303	131	9	14613.2	52.82	nucl	-0.05
ChFBX304	197	9.31	22278.2	50.48	cyto	-0.191
ChFBX305	129	9.34	14632.9	71.67	nucl	-0.098
ChFBX306	371	9.56	41482.3	58.31	nucl	-0.475
ChFBX307	189	8.2	22104.4	39.83	cyto	-0.428
ChFBX308	789	9.47	90457.2	49.9	plas	0.006
ChFBX309	100	6.27	11302.8	60.09	chlo	-0.605
ChFBX310	184	5.23	20867.3	39.51	nucl	0.074
ChFBX311	448	9.17	50628.4	46.98	nucl	-0.201
ChFBX312	322	8.92	36658.8	45.24	nucl	-0.275
ChFBX313	383	9.43	42801.3	59.91	chlo	-0.225
ChFBX314	437	6.52	49868.1	42.04	cyto	0.12
ChFBX315	461	5.89	51351.3	43.16	nucl	-0.156
ChFBX316	405	6.34	44289.3	40.88	nucl	0.046
ChFBX317	117	5	13757.7	50.19	nucl	-0.185
ChFBX318	71	9.83	8532.91	50.3	chlo	-0.244
ChFBX319	621	8.16	66017.3	46.26	nucl	0.165
ChFBX320	436	5.92	50704.7	39.46	cyto	-0.323
ChFBX321	390	9.19	44437.2	46.22	chlo	-0.389
ChFBX322	380	9.27	42848.7	46.53	mito	-0.191
ChFBX323	343	8.55	38909.8	54.5	nucl	-0.226
ChFBX324	342	5.17	39030.6	44.7	cyto_nucl	0.185
ChFBX325	478	5.16	54316.9	49.22	cyto	0.057
ChFBX326	176	4.65	19578.6	37.28	cyto	0.252
ChFBX327	80	6.82	9099.66	70.27	nucl	-0.098
ChFBX328	208	7.58	24335.2	50.31	cyto	-0.428
ChFBX329	294	7.46	34006.5	36.55	cyto	0.044
ChFBX330	421	8.97	48751.3	47.49	nucl	-0.233
ChFBX331	424	9.34	49155.9	55.4	cyto	-0.23
ChFBX332	156	9.39	18016.1	68.79	chlo	-0.04
ChFBX333	562	8.59	64503.6	45.32	nucl	-0.435
ChFBX334	606	5.34	69987.5	50.41	nucl	-0.193
ChFBX335	403	8.34	45668.4	64.02	chlo	0.039
ChFBX336	125	8.48	14705.9	35.68	cyto	-0.235
ChFBX337	316	4.69	36355.1	56.1	nucl	-0.535
ChFBX338	391	5.73	42416.3	53.36	nucl	-0.054
ChFBX339	362	9.55	41382.2	50.52	chlo	-0.255
ChFBX340	372	6.99	41063.2	54.64	cyto	-0.029
ChFBX341	412	7.89	46884.4	49.79	nucl	-0.17
ChFBX342	400	6.08	45902.3	32.97	extr	-0.096
ChFBX343	305	8.13	33954.9	50.95	extr	-0.089
ChFBX344	629	7.65	66821.2	42.43	nucl	0.21
ChFBX345	173	9.38	20201.7	31.38	cyto	-0.103
ChFBX346	423	9.16	49857	46.07	mito	-0.58
ChFBX347	447	5	50879.1	36.29	chlo	0.219
ChFBX348	149	6.2	17286	61.48	cyto	-0.101
ChFBX349	371	6.8	43435.7	55.97	extr	-0.354
ChFBX350	337	6.97	38577.1	36.32	golg	-0.408
ChFBX351	337	6.97	38563	35.75	golg	-0.409
ChFBX352	400	8.62	46735.7	43.58	cyto	-0.34
ChFBX353	415	6.46	47693.4	48.23	chlo	-0.032
ChFBX354	389	5.37	44897.6	53.1	cyto	-0.147
ChFBX355	64	5.09	6859.89	57.88	nucl	0.066
ChFBX356	118	9.69	13434.6	35.66	nucl	-0.352
ChFBX357	372	6.44	43180	52.28	extr	-0.413
ChFBX358	262	8.15	29441.9	52.73	cyto	-0.232
ChFBX359	349	7.47	40066.5	36.33	chlo	-0.044
ChFBX360	324	6.36	36164	54.43	cyto	-0.227
ChFBX361	249	8.52	28328.6	44.54	cyto	0.07
ChFBX362	619	6.56	70838.2	45.48	chlo	-0.153
ChFBX363	276	8.9	31391.6	60.32	nucl	-0.463
ChFBX364	312	8.18	36592.4	50.6	nucl	-0.659
ChFBX365	694	5.32	77494.7	47.19	nucl	-0.133
ChFBX366	405	6	45426.7	53.55	nucl	-0.395
ChFBX367	385	9.34	44139.1	59.98	nucl	-0.259
ChFBX368	925	6.11	99722.1	42.13	nucl	0.019
ChFBX369	406	9.53	45409.1	51.96	chlo	-0.313
ChFBX370	662	8.36	72081.5	34.47	nucl	0.216
ChFBX371	178	8.85	20246.4	57.48	nucl	-0.201
ChFBX372	178	8.85	20246.4	57.48	nucl	-0.201
ChFBX373	253	8.27	29382.8	44.43	chlo	-0.276
ChFBX374	630	9.18	71735.6	48.62	nucl	-0.077
ChFBX375	878	6.24	99802.1	42.26	plas	-0.007
ChFBX376	418	8.81	48364.5	50.7	nucl	-0.344
ChFBX377	111	8.77	12490.5	36.31	cyto	0.149
ChFBX378	373	9.02	42848.1	49.75	nucl	-0.272
ChFBX379	378	9.23	42864.3	48.53	cyto	-0.245
ChFBX380	380	7.98	43780.4	42.45	cyto	-0.284
ChFBX381	448	9	50877.7	48.76	nucl	-0.212
ChFBX382	283	9.68	32465	47.95	nucl	-0.181
ChFBX383	375	8.93	42556.9	43.15	cyto	-0.127
ChFBX384	386	9.61	42993.5	61.99	chlo	-0.237
ChFBX385	410	5.7	47484.1	42.11	cyto	-0.371
ChFBX386	384	5.97	44294.8	33.48	cyto	-0.255
ChFBX387	385	6.12	44680.1	32.48	cyto	-0.328
ChFBX388	403	9.22	46323.2	40.85	chlo	-0.319
ChFBX389	178	5.25	19895.5	50.42	cyto	-0.138
ChFBX390	397	9.21	46384.9	47.62	chlo	-0.061
ChFBX391	374	9.54	41656.6	35.13	chlo	0.156
ChFBX392	405	5.87	44312.2	42.38	nucl	0.036
ChFBX393	621	8.43	65880.2	44.45	nucl	0.158
ChFBX394	621	8.26	65881.1	45.21	nucl	0.159
ChFBX395	417	9.27	45286	64.78	cyto	0.106
ChFBX396	357	8.79	41070.7	38.85	cyto	0.011
ChFBX397	638	8.96	73144.7	47.5	nucl	-0.321
ChFBX398	353	9.17	41080.7	44.01	nucl	-0.076
ChFBX399	403	8.53	45773.5	60.25	chlo	0.035
ChFBX400	481	8.97	55885.2	47.1	nucl	-0.448
ChFBX401	561	8.59	64502.5	46.18	nucl	-0.451
ChFBX402	317	4.7	36357.1	56.74	nucl	-0.505
ChFBX403	352	8.62	40361	46.19	nucl	-0.064
ChFBX404	402	8.39	47033.7	44.03	cyto	-0.226
ChFBX405	442	4.7	50355.3	51.86	cyto	0.005
ChFBX406	441	4.58	50112.7	45.4	cyto	-0.009
ChFBX407	405	8.59	46634.5	41.01	nucl	-0.254
ChFBX408	390	5.74	42326.3	56.24	chlo	-0.04
ChFBX409	419	8.86	47273.6	47.47	nucl	-0.247
ChFBX410	333	5.45	37214	45.86	nucl	-0.372
ChFBX411	387	6.16	45043.8	41.48	cyto	-0.064
ChFBX412	433	7.48	49142.2	42.16	cyto	-0.383
ChFBX413	339	5.53	39058.7	63.68	plas	0.22
ChFBX414	575	6.73	64607.7	43.27	nucl	-0.075
ChFBX415	437	4.93	48506.4	47.91	nucl	-0.29
ChFBX416	399	6.47	45238.1	45.83	nucl	-0.177
ChFBX417	495	4.92	53776.8	50.83	nucl	-0.417
ChFBX418	458	7.52	51883.4	44.08	nucl	0.127
ChFBX419	105	9.05	12008	37.15	nucl	-0.304
ChFBX420	342	7.65	39129.6	56.71	nucl	-0.426
ChFBX421	487	5.75	55295.9	51.16	nucl	-0.037
ChFBX422	287	8.79	32627.2	38.69	nucl	0.059
ChFBX423	489	5.01	56160.8	38.17	cyto	-0.091
ChFBX424	442	4.87	50762.4	40.72	cyto	-0.1
ChFBX425	209	9.02	24062.7	25.91	nucl	-0.281
ChFBX426	315	5.6	36338	44.26	cyto	-0.038
ChFBX427	385	8.96	43979.8	37.59	chlo	-0.151
ChFBX428	288	4.77	31853.5	35.34	cyto	0.042
ChFBX429	309	8.69	36195.4	44.35	cyto	-0.205
ChFBX430	410	5.53	46688.2	50.34	cyto	-0.028
ChFBX431	518	8.8	56671.1	38.9	cyto	0.012
ChFBX432	369	6.84	42290.4	49.32	E.R	-0.307
ChFBX433	266	9.56	30873	47.4	mito	-0.127
ChFBX434	430	6.69	49182.3	47.78	cyto	-0.034
ChFBX435	719	8.7	82504	43.56	chlo	0.099
ChFBX436	296	6.37	33850.6	48.06	nucl	-0.348
ChFBX437	106	6.28	12223.3	53.69	cyto	-0.194
ChFBX438	1318	8.09	148563	45.33	nucl	-0.284
ChFBX439	281	7.07	31503.7	40.66	cyto	-0.065
ChFBX440	570	7.84	62156.5	52.82	chlo	-0.152
ChFBX441	229	9.58	26441.3	60.09	cyto	0.093
ChFBX442	472	5.4	53988.1	49.34	chlo	-0.384
ChFBX443	477	9.04	53726.9	39.08	cyto	0.067
ChFBX444	484	5.11	54726.2	39.82	cyto	0.002
ChFBX445	418	5.41	46156.2	55.41	chlo	-0.361
ChFBX446	942	7.3	102258	40.27	pero	-0.059
ChFBX447	468	6.09	53306	56	cyto	-0.228
ChFBX448	289	9.15	33130.2	33.68	cyto	-0.251
ChFBX449	358	9.65	40320.2	47.69	chlo	-0.305
ChFBX450	371	5.92	41880.7	45.18	cyto	0.056
ChFBX451	404	6.61	46430.9	44.14	nucl	-0.21
ChFBX452	343	9.47	38780.3	52.02	nucl	-0.507
ChFBX453	152	7.68	17590.4	50.22	cyto	-0.357
ChFBX454	595	7.4	67014.9	49.69	nucl	-0.003
ChFBX455	364	6.2	40030.2	36.9	cyto	0.08
ChFBX456	265	8.43	29888.3	40.19	chlo	-0.2
ChFBX457	468	5.22	52679.3	42.66	cyto	0.142
ChFBX458	231	8.51	26860.6	48.69	chlo	-0.021
ChFBX459	230	8.84	26047.6	41.83	nucl	-0.403
ChFBX460	232	8.98	26112.2	41.33	chlo	-0.09
ChFBX461	180	8.68	21310.6	43.91	cyto_nucl	-0.548
ChFBX462	419	5.04	47660.1	36.71	nucl	0.158
ChFBX463	375	7.92	41010.1	32.77	cyto	-0.053
ChFBX464	621	6.12	69460.6	45.74	nucl	-0.254
ChFBX465	493	8.82	57594.5	38.59	nucl	-0.289
ChFBX466	317	7.52	36484.7	49.54	cyto	-0.092
ChFBX467	359	9.7	40178	35.76	chlo	-0.434
ChFBX468	381	5.76	43781.7	42.37	nucl	-0.275
ChFBX469	241	9.6	27893.8	45.34	nucl	-0.17
ChFBX470	450	7.41	50084.2	49.48	cyto	-0.286
ChFBX471	450	9.42	50802.1	64.75	chlo	-0.423
ChFBX472	371	9.07	42276.9	56.79	nucl	-0.131
ChFBX473	360	7.44	39721.1	42	cyto	0.035
ChFBX474	332	5.79	36710.2	42.68	cyto	-0.094
ChFBX475	865	5.04	99419.5	41.43	chlo	-0.469
ChFBX476	467	6.43	52597.3	42.58	nucl	0.113
ChFBX477	355	4.9	39009.1	36.23	nucl	-0.009
ChFBX478	258	5.71	29667.1	39.39	chlo	-0.227
ChFBX479	366	4.75	41713.6	50.68	nucl	-0.462
ChFBX480	67	6.52	7635.85	52.47	cyto	0.248
ChFBX481	480	5.49	53714.8	49.96	cyto	-0.418
ChFBX482	465	5.09	51555.5	59.83	chlo	-0.18
ChFBX483	445	9.08	50252.9	50.45	chlo	-0.273
ChFBX484	585	7.03	65745.4	47.77	chlo	-0.038
ChFBX485	271	7.03	30691.3	59.25	nucl	-0.285
ChFBX486	328	4.52	37316.9	48.54	cyto	-0.432
ChFBX487	174	9.12	20080.8	61.64	nucl	-0.716
ChFBX488	410	8.76	47036.7	34.58	cyto	-0.093
ChFBX489	463	8.47	54122.2	42.28	chlo	-0.079
ChFBX490	234	5.76	26681.3	36.03	cyto	-0.189
ChFBX491	317	4.93	36496.6	46.71	cyto	-0.169
ChFBX492	532	8.94	59055.7	44.42	nucl	-0.07
ChFBX493	341	5.94	38645.2	52.37	nucl	-0.274
ChFBX494	110	4.43	12165.9	46.3	cyto	-0.19
ChFBX495	625	5.3	69920.1	51.27	chlo	-0.138
ChFBX496	466	8.19	53641	39.14	chlo	-0.11
ChFBX497	468	8.35	53857.6	49.73	chlo	-0.022
ChFBX498	124	8.59	14421.5	53.8	nucl	-0.419
ChFBX499	443	8.53	51327.3	36.03	cyto	0.045
ChFBX500	355	8.92	41765.4	42.08	cyto	-0.206
ChFBX501	362	7.46	40865.3	47.51	chlo	0.035
ChFBX502	291	8.89	33734.9	45.45	cysk	-0.444
ChFBX503	147	8.65	16681.3	65.78	chlo	-0.029
ChFBX504	403	6.68	47376.1	50.38	cyto	-0.308
ChFBX505	273	9.25	31082.5	50.84	nucl	-0.37
ChFBX506	475	8.89	54878.4	42.04	chlo	-0.144
ChFBX507	444	9.1	51174.9	50.69	nucl	-0.035
ChFBX508	428	6.64	48782.6	51.16	chlo	-0.139
ChFBX509	377	4.83	42798.2	35.46	nucl	-0.147
ChFBX510	417	8.5	47996.3	44.36	cyto	-0.029
ChFBX511	354	8.98	40958.9	49.63	nucl	-0.118
ChFBX512	234	9.25	26945.7	50.63	nucl	0.131
ChFBX513	373	8.11	42127.2	48.27	nucl	0.053
ChFBX514	227	9.04	26241.7	62.17	nucl	-0.118
ChFBX515	291	8.49	33415.4	47.79	nucl	0.192
ChFBX516	163	7.61	19037.4	38.72	chlo	0.013
ChFBX517	436	6.04	50690	47.26	cyto	0.022
ChFBX518	611	5.5	66037.4	39.27	nucl	-0.073
ChFBX519	358	8.84	40556.1	51.53	nucl	-0.149
ChFBX520	280	6.25	32624.9	42.78	nucl	-0.105
ChFBX521	415	4.94	47215.3	57.26	nucl	0.25
ChFBX522	516	8.53	56560.8	40.06	nucl	-0.111
ChFBX523	536	8.64	58307.4	36.67	cyto	-0.046
ChFBX524	228	8.39	25379.5	51.25	cyto	0.173
ChFBX525	185	9.01	20640.7	58.46	chlo	-0.178
ChFBX526	339	9.33	38359.2	41.8	nucl	-0.224
ChFBX527	992	5.02	108549	51.79	nucl	0.049
ChFBX528	417	5.33	47316.4	50.95	nucl	-0.275
ChFBX529	165	8.91	18688.7	22.29	cyto_nucl	-0.258
ChFBX530	448	6.55	50589.5	34.39	cyto	-0.089
ChFBX531	626	5.55	70229.5	41.96	nucl	-0.12
ChFBX532	156	9.01	17776.3	57.53	nucl	-0.464
ChFBX533	418	5.43	47560.1	39.73	cyto	0.056
ChFBX534	374	6.01	41101	50.97	chlo	-0.045
ChFBX535	253	8.07	29251.1	48.31	chlo	0.032
ChFBX536	610	8.58	66491.2	41.02	cyto	0.019
ChFBX537	409	9.32	46465.4	47.55	chlo	-0.225
ChFBX538	357	5.29	40350	63.18	nucl	-0.284
ChFBX539	146	8.27	16267	68.13	chlo	0.175
ChFBX540	357	5.67	41270.3	45.79	cyto	-0.28
ChFBX541	506	5.59	57329.2	42.01	plas	-0.038
ChFBX542	586	5.44	66314.3	47.9	chlo	-0.151
ChFBX543	497	4.81	56333	46.7	cyto	-0.208
ChFBX544	552	5.12	62736.6	42.36	chlo	-0.228
ChFBX545	588	7.81	65988.4	47.04	cyto	-0.11
ChFBX546	252	5.37	29244	49.04	cyto	-0.033
ChFBX547	497	4.95	56592.7	41.07	cyto	0.047
ChFBX548	516	5.7	59065.1	39.95	nucl	-0.165
