# Supplementary material for: Genome-Wide Characterization of the F-Box Gene Family in Cardamine hupingshanensis and Functional Analysis of ChFBX171
Source: Biology (Basel). 2026 Jun 25;15(13):1003. doi: 10.3390/biology15131003 (PMC13360171; doi:10.3390/biology15131003)
Supplement: Supplementary file 1 [file biology-15-01003-s001.zip › Table S4. The duplication pairs genes of F-box gene family in C. hupingshanensis.xlsx]

## Sheet: 548
Table S4 The duplication pairs genes of F-box gene family in C. hupingshanensis
ChrID	StartPos	EndPos	ChrID	StartPos	EndPos	Gene duplication pairs
Chr13	2242618	2243781	Chr1	766476	768773	ChFBX411.match.ChFBX5
Chr13	3021323	3024264	Chr1	2056234	2058852	ChFBX414.match.ChFBX6
Chr1	2056234	2058852	Chr9	4324654	4327201	ChFBX6.match.ChFBX271
Chr13	2970414	2971824	Chr1	2104334	2105143	ChFBX413.match.ChFBX7
Chr13	793170	794530	Chr1	2654466	2655845	ChFBX410.match.ChFBX10
Chr13	5233336	5234823	Chr1	2863367	2865817	ChFBX417.match.ChFBX11
Chr1	2863367	2865817	Chr8	20661618	20663772	ChFBX11.match.ChFBX260
Chr1	2863367	2865817	Chr8	16710777	16712732	ChFBX11.match.ChFBX249
Chr1	2863367	2865817	Chr9	8893644	8895541	ChFBX11.match.ChFBX280
Chr1	2863367	2865817	Chr9	4883633	4885718	ChFBX11.match.ChFBX273
Chr13	4887667	4888047	Chr1	2979223	2980406	Chu024342.match.ChFBX12
Chr13	3692241	3694624	Chr1	3798895	3801385	ChFBX415.match.ChFBX13
Chr13	20349254	20351904	Chr1	11554900	11556503	ChFBX451.match.ChFBX14
Chr13	20171693	20173215	Chr1	11795427	11796960	ChFBX448.match.ChFBX15
Chr11	20822307	20826352	Chr1	12082858	12087544	ChFBX368.match.ChFBX16
Chr13	19901857	19905653	Chr1	12082858	12087544	ChFBX446.match.ChFBX16
Chr1	12082858	12087544	Chr3	1336594	1341562	ChFBX16.match.ChFBX65
Chr11	20547773	20548990	Chr1	12280494	12282008	ChFBX366.match.ChFBX18
Chr13	19738680	19739936	Chr1	12280494	12282008	ChFBX445.match.ChFBX18
Chr13	14900852	14902084	Chr1	12391912	12396200	ChFBX428.match.ChFBX19
Chr13	19547769	19549811	Chr1	12529172	12531463	ChFBX443.match.ChFBX20
Chr13	18464243	18465275	Chr1	13682634	13683434	ChFBX441.match.ChFBX25
Chr13	17790959	17792288	Chr1	14393784	14394627	Chu025640.match.ChFBX28
Chr13	17669453	17673060	Chr1	14519637	14523051	ChFBX440.match.ChFBX30
Chr13	17592128	17597604	Chr1	14593680	14599163	ChFBX438.match.ChFBX31
Chr11	17255342	17256497	Chr1	15174137	15176191	ChFBX361.match.ChFBX32
Chr13	16887327	16889410	Chr1	15174137	15176191	ChFBX436.match.ChFBX32
Chr1	15174137	15176191	Chr3	5304100	5305753	ChFBX32.match.ChFBX73
Chr13	16651033	16651952	Chr1	15390716	15391858	ChFBX433.match.ChFBX34
Chr13	16424634	16427269	Chr1	15602861	15609583	Chu025331.match.ChFBX36
Chr13	15611239	15612795	Chr1	16321516	16323084	ChFBX431.match.ChFBX37
Chr15	20985289	20987050	Chr1	16321516	16323084	ChFBX523.match.ChFBX37
Chr1	16321516	16323084	Chr4	21546551	21548379	ChFBX37.match.ChFBX128
Chr13	15128543	15130013	Chr1	16733571	16735501	ChFBX430.match.ChFBX39
Chr13	15062920	15064108	Chr1	16774143	16775845	ChFBX429.match.ChFBX40
Chr13	13784774	13786003	Chr1	17526766	17528390	Chu024884.match.ChFBX41
Chr13	13596496	13597370	Chr1	17526766	17528390	Chu024852.match.ChFBX41
Chr13	20429131	20431300	Chr1	17841312	17843495	ChFBX452.match.ChFBX42
Chr13	20923175	20926385	Chr1	18273942	18277104	ChFBX454.match.ChFBX44
Chr13	21024728	21026071	Chr1	18389485	18391196	ChFBX455.match.ChFBX45
Chr2	2062840	2064195	Chr5	24259622	24261050	ChFBX46.match.ChFBX166
Chr10	6407843	6409904	Chr2	2109877	2111618	ChFBX313.match.ChFBX47
Chr12	7777325	7779401	Chr2	2109877	2111618	ChFBX384.match.ChFBX47
Chr2	2109877	2111618	Chr5	24215940	24217869	ChFBX47.match.ChFBX165
Chr2	2627132	2628914	Chr5	23708971	23710706	ChFBX48.match.ChFBX164
Chr2	2727811	2729173	Chr5	23587442	23588873	ChFBX49.match.ChFBX163
Chr2	7831480	7835181	Chr5	18485580	18487061	ChFBX53.match.Chu022133
Chr2	9539999	9542877	Chr5	21003165	21005467	ChFBX56.match.ChFBX160
Chr2	10565387	10566424	Chr5	20232528	20232923	ChFBX57.match.ChFBX155
Chr2	11070173	11070782	Chr5	19754991	19756083	ChFBX58.match.ChFBX153
Chr2	12528857	12530014	Chr5	15719451	15720608	ChFBX59.match.ChFBX140
Chr2	14169524	14172197	Chr5	4576996	4578411	ChFBX62.match.ChFBX135
Chr2	14716391	14718693	Chr5	2328227	2330997	ChFBX63.match.ChFBX132
Chr11	22040705	22043067	Chr3	68026	70404	ChFBX369.match.ChFBX64
Chr11	20822307	20826352	Chr3	1336594	1341562	ChFBX368.match.ChFBX65
Chr13	19901857	19905653	Chr3	1336594	1341562	ChFBX446.match.ChFBX65
Chr11	20727088	20729150	Chr3	1418542	1420587	ChFBX367.match.ChFBX66
Chr11	19996649	19999008	Chr3	2222469	2224556	ChFBX365.match.ChFBX68
Chr11	19386403	19387714	Chr3	2878809	2880094	ChFBX364.match.ChFBX69
Chr11	19210600	19211430	Chr3	3081360	3081947	ChFBX363.match.ChFBX70
Chr11	18841293	18844101	Chr3	3474392	3479423	ChFBX362.match.ChFBX71
Chr11	17255342	17256497	Chr3	5304100	5305753	ChFBX361.match.ChFBX73
Chr13	16887327	16889410	Chr3	5304100	5305753	ChFBX436.match.ChFBX73
Chr11	16790513	16791818	Chr3	5797371	5798157	ChFBX359.match.ChFBX74
Chr11	16051138	16052045	Chr3	6595262	6596544	ChFBX358.match.ChFBX76
Chr11	15493836	15496053	Chr3	7192282	7194553	ChFBX357.match.ChFBX78
Chr11	12121728	12123938	Chr3	9800820	9802391	ChFBX352.match.ChFBX85
Chr3	9800820	9802391	Chr3	10656073	10657221	ChFBX85.match.ChFBX87
Chr11	12191555	12191913	Chr3	9957144	9958207	Chu033552.match.ChFBX86
Chr11	12121728	12123938	Chr3	10656073	10657221	ChFBX352.match.ChFBX87
Chr3	11309164	11310402	Chr3	11509818	11511056	Chu009034.match.ChFBX88
Chr11	3722758	3725856	Chr3	22300752	22302976	ChFBX344.match.ChFBX90
Chr11	3021126	3023823	Chr3	23772396	23773517	ChFBX343.match.ChFBX91
Chr11	2234880	2236468	Chr3	25116808	25117434	Chu032905.match.ChFBX92
Chr11	2143779	2145195	Chr3	25255543	25257070	ChFBX340.match.ChFBX93
Chr16	561581	562727	Chr3	25255543	25257070	ChFBX526.match.ChFBX93
Chr3	25255543	25257070	Chr6	684640	685776	ChFBX93.match.ChFBX171
Chr11	2094612	2095790	Chr3	25284385	25285686	ChFBX339.match.ChFBX94
Chr15	454145	456394	Chr4	211976	214227	ChFBX479.match.ChFBX95
Chr15	1364220	1367533	Chr4	1275133	1278433	ChFBX481.match.ChFBX96
Chr15	1543969	1546194	Chr4	1480876	1482814	ChFBX484.match.ChFBX98
Chr15	1808406	1809521	Chr4	1790911	1792011	ChFBX487.match.ChFBX102
Chr4	1790911	1792011	Chr6	8124960	8126072	ChFBX102.match.Chu028326
Chr15	2314890	2316392	Chr4	2227811	2229853	ChFBX488.match.ChFBX103
Chr16	7251868	7252767	Chr4	2227811	2229853	Chu018725.match.ChFBX103
Chr4	2227811	2229853	Chr6	7710692	7712270	ChFBX103.match.ChFBX180
Chr4	2367225	2368642	Chr4	3523826	3525240	ChFBX104.match.ChFBX108
Chr15	2836449	2836622	Chr4	2749863	2752386	Chu010563.match.ChFBX105
Chr15	3418035	3420144	Chr4	3270080	3272519	ChFBX490.match.ChFBX107
Chr15	5373376	5375286	Chr4	6201371	6203611	ChFBX491.match.ChFBX110
Chr15	6975604	6977043	Chr4	7786670	7788439	ChFBX493.match.ChFBX111
Chr15	6969118	6971358	Chr4	7791725	7793278	ChFBX492.match.ChFBX112
Chr15	10734719	10737593	Chr4	12281287	12284184	ChFBX495.match.ChFBX115
Chr15	14198764	14203014	Chr4	14996466	15000706	ChFBX502.match.ChFBX116
Chr15	14650023	14653893	Chr4	15465186	15467682	ChFBX505.match.ChFBX119
Chr15	16037492	16038625	Chr4	16780913	16782043	ChFBX509.match.ChFBX122
Chr15	16575461	16584303	Chr4	17274385	17275260	ChFBX510.match.ChFBX123
Chr15	16603121	16603867	Chr4	17276952	17278954	Chu011784.match.ChFBX124
Chr15	17157666	17160332	Chr4	17826061	17828867	ChFBX518.match.ChFBX125
Chr15	18447976	18449369	Chr4	19044884	19046911	ChFBX519.match.ChFBX126
Chr15	19711285	19714204	Chr4	20305624	20308615	ChFBX522.match.ChFBX127
Chr13	15611239	15612795	Chr4	21546551	21548379	ChFBX431.match.ChFBX128
Chr15	20985289	20987050	Chr4	21546551	21548379	ChFBX523.match.ChFBX128
Chr15	21034192	21035360	Chr4	21588939	21590095	ChFBX524.match.ChFBX129
Chr5	617033	618368	Chr6	19677577	19678912	ChFBX130.match.ChFBX189
Chr2	4136039	4137094	Chr5	16215304	16216752	Chu048543.match.ChFBX141
Chr2	4299399	4300837	Chr5	16429257	16430354	Chu048573.match.ChFBX145
Chr2	4445297	4446121	Chr5	16569805	16570983	Chu048592.match.ChFBX146
Chr2	9473580	9474566	Chr5	19463611	19464744	Chu049130.match.ChFBX152
Chr2	10890633	10892300	Chr5	19928553	19931258	Chu049403.match.ChFBX154
Chr10	6407843	6409904	Chr5	24215940	24217869	ChFBX313.match.ChFBX165
Chr12	7777325	7779401	Chr5	24215940	24217869	ChFBX384.match.ChFBX165
Chr16	439029	440647	Chr6	534542	535699	ChFBX525.match.ChFBX168
Chr16	561581	562727	Chr6	675925	677357	ChFBX526.match.ChFBX169
Chr11	2143779	2145195	Chr6	679372	680489	ChFBX340.match.ChFBX170
Chr16	2715991	2721927	Chr6	2992293	2998250	ChFBX527.match.ChFBX174
Chr16	2741489	2742815	Chr6	3018107	3019605	ChFBX528.match.ChFBX175
Chr16	4299570	4301575	Chr6	4702682	4704457	ChFBX530.match.ChFBX176
Chr15	16575461	16584303	Chr6	6056777	6058488	ChFBX510.match.ChFBX177
Chr15	16788540	16790241	Chr6	6056777	6058488	ChFBX517.match.ChFBX177
Chr16	6314820	6315290	Chr6	6802149	6802622	ChFBX532.match.ChFBX178
Chr15	2314890	2316392	Chr6	7710692	7712270	ChFBX488.match.ChFBX180
Chr16	7251868	7252767	Chr6	7710692	7712270	Chu018725.match.ChFBX180
Chr10	21167911	21169086	Chr6	9447218	9448952	ChFBX338.match.ChFBX182
Chr12	21259122	21260294	Chr6	9447218	9448952	ChFBX408.match.ChFBX182
Chr16	8788963	8790817	Chr6	9447218	9448952	ChFBX534.match.ChFBX182
Chr6	9447218	9448952	Chr9	10986239	10987402	ChFBX182.match.Chu002492
Chr16	10240968	10242266	Chr6	11201960	11203322	ChFBX535.match.ChFBX183
Chr16	12414311	12415540	Chr6	13457579	13458820	ChFBX537.match.ChFBX186
Chr16	13065489	13068195	Chr6	14124241	14125293	ChFBX538.match.ChFBX187
Chr16	21970347	21971044	Chr6	19677577	19678912	ChFBX539.match.ChFBX189
Chr16	24146025	24146776	Chr6	21909433	21910745	Chu020274.match.ChFBX193
Chr16	23744127	23745827	Chr6	22340547	22342035	ChFBX546.match.ChFBX195
Chr14	22685140	22686606	Chr7	416994	418382	ChFBX477.match.ChFBX196
Chr7	416994	418382	Chr8	20097095	20098597	ChFBX196.match.ChFBX259
Chr7	416994	418382	Chr9	5396864	5398468	ChFBX196.match.ChFBX274
Chr14	21856665	21861189	Chr7	1281033	1285511	ChFBX475.match.ChFBX197
Chr14	21771770	21773033	Chr7	1362062	1363060	ChFBX474.match.ChFBX198
Chr7	1362062	1363060	Chr8	17714400	17715362	ChFBX198.match.ChFBX253
Chr7	1362062	1363060	Chr9	7917565	7918533	ChFBX198.match.ChFBX278
Chr14	21291578	21293124	Chr7	1831460	1833010	ChFBX473.match.ChFBX199
Chr7	1831460	1833010	Chr8	18049300	18051792	ChFBX199.match.ChFBX256
Chr7	1831460	1833010	Chr9	7549851	7552372	ChFBX199.match.ChFBX275
Chr14	21231710	21232825	Chr7	1899144	1900619	ChFBX472.match.ChFBX200
Chr14	21225808	21227784	Chr7	1904505	1906101	ChFBX471.match.ChFBX201
Chr14	20182962	20185329	Chr7	2955586	2957112	ChFBX470.match.ChFBX202
Chr14	19345816	19347060	Chr7	3975785	3977104	Chu031825.match.ChFBX203
Chr14	18697534	18698679	Chr7	4424875	4425495	ChFBX468.match.ChFBX204
Chr14	18697534	18698679	Chr7	4573644	4574800	ChFBX468.match.ChFBX205
Chr14	18531153	18532557	Chr7	4763636	4765005	ChFBX467.match.ChFBX206
Chr14	18431006	18431959	Chr7	4886182	4886616	ChFBX466.match.ChFBX207
Chr14	17705933	17709198	Chr7	5675635	5676105	ChFBX465.match.ChFBX208
Chr14	16622270	16624918	Chr7	7668528	7670448	ChFBX463.match.ChFBX209
Chr7	7668528	7670448	Chr8	15816499	15817884	ChFBX209.match.ChFBX244
Chr14	16731013	16731705	Chr7	7808288	7808998	Chu031389.match.ChFBX210
Chr14	16950409	16952746	Chr7	8054143	8056541	ChFBX464.match.ChFBX211
Chr14	6788159	6789561	Chr7	22146561	22148428	ChFBX459.match.ChFBX212
Chr14	6788159	6789561	Chr7	24098776	24099837	ChFBX459.match.ChFBX213
Chr14	2829255	2829983	Chr7	25879046	25883214	Chu030407.match.ChFBX218
Chr14	872409	873697	Chr7	27735682	27736898	ChFBX456.match.ChFBX224
Chr7	27735682	27736898	Chr8	21277776	21279741	ChFBX224.match.ChFBX263
Chr7	27735682	27736898	Chr9	4279691	4281737	ChFBX224.match.ChFBX270
Chr8	374441	376763	Chr9	25371446	25373100	ChFBX226.match.ChFBX301
Chr8	930795	933088	Chr9	25986326	25988700	ChFBX227.match.ChFBX306
Chr8	2028089	2029240	Chr9	24257771	24258916	ChFBX229.match.ChFBX299
Chr8	4176856	4179031	Chr9	22323768	22325937	ChFBX232.match.ChFBX294
Chr8	4253168	4254634	Chr9	22185340	22187569	ChFBX233.match.ChFBX293
Chr8	5311333	5313859	Chr9	21596296	21598866	ChFBX235.match.ChFBX292
Chr8	13116451	13117200	Chr9	12353179	12354013	ChFBX237.match.Chu002685
Chr8	13640840	13642006	Chr9	11924474	11925640	ChFBX239.match.Chu002612
Chr8	13883734	13885059	Chr9	11678845	11680170	ChFBX240.match.ChFBX286
Chr8	14506361	14508196	Chr9	10937950	10939852	ChFBX241.match.ChFBX285
Chr8	14925198	14926529	Chr8	15318443	15319642	ChFBX242.match.ChFBX243
Chr8	14925198	14926529	Chr9	10370179	10371490	ChFBX242.match.ChFBX284
Chr8	15318443	15319642	Chr9	10370179	10371490	ChFBX243.match.ChFBX284
Chr8	15816499	15817884	Chr9	9724396	9725877	ChFBX244.match.Chu002273
Chr8	15840952	15843285	Chr9	9700770	9702883	ChFBX245.match.ChFBX283
Chr8	16063436	16065397	Chr9	9472153	9474092	ChFBX246.match.Chu002214
Chr8	16132248	16134176	Chr8	16198293	16199975	ChFBX247.match.ChFBX248
Chr8	16132248	16134176	Chr9	9394333	9397278	ChFBX247.match.ChFBX281
Chr8	16198293	16199975	Chr9	9394333	9397278	ChFBX248.match.ChFBX281
Chr13	5233336	5234823	Chr8	16710777	16712732	ChFBX417.match.ChFBX249
Chr8	16710777	16712732	Chr8	20661618	20663772	ChFBX249.match.ChFBX260
Chr8	16710777	16712732	Chr9	4883633	4885718	ChFBX249.match.ChFBX273
Chr8	16710777	16712732	Chr9	8893644	8895541	ChFBX249.match.ChFBX280
Chr14	18431006	18431959	Chr8	17059591	17061278	ChFBX466.match.ChFBX251
Chr7	4890048	4890517	Chr8	17059591	17061278	Chu005119.match.ChFBX251
Chr8	17059591	17061278	Chr9	8560144	8561448	ChFBX251.match.ChFBX279
Chr8	17151817	17152971	Chr9	8449774	8450939	ChFBX252.match.Chu002012
Chr14	21771770	21773033	Chr8	17714400	17715362	ChFBX474.match.ChFBX253
Chr8	17714400	17715362	Chr9	7917565	7918533	ChFBX253.match.ChFBX278
Chr8	17790712	17792867	Chr9	7831859	7833885	ChFBX254.match.ChFBX277
Chr8	17905250	17907568	Chr9	7701275	7703839	ChFBX255.match.ChFBX276
Chr14	21291578	21293124	Chr8	18049300	18051792	ChFBX473.match.ChFBX256
Chr8	18049300	18051792	Chr9	7549851	7552372	ChFBX256.match.ChFBX275
Chr8	19675982	19677963	Chr9	5790972	5792334	ChFBX257.match.Chu001439
Chr8	19914525	19917129	Chr9	5555082	5556819	ChFBX258.match.Chu001374
Chr14	22685140	22686606	Chr8	20097095	20098597	ChFBX477.match.ChFBX259
Chr8	20097095	20098597	Chr9	5396864	5398468	ChFBX259.match.ChFBX274
Chr13	5233336	5234823	Chr8	20661618	20663772	ChFBX417.match.ChFBX260
Chr8	20661618	20663772	Chr9	8893644	8895541	ChFBX260.match.ChFBX280
Chr8	20661618	20663772	Chr9	4883633	4885718	ChFBX260.match.ChFBX273
Chr8	20941088	20943246	Chr9	4606366	4608382	ChFBX261.match.ChFBX272
Chr13	3021323	3024264	Chr8	21232219	21234808	ChFBX414.match.ChFBX262
Chr8	21232219	21234808	Chr9	4324654	4327201	ChFBX262.match.ChFBX271
Chr14	872409	873697	Chr8	21277776	21279741	ChFBX456.match.ChFBX263
Chr8	21277776	21279741	Chr9	4279691	4281737	ChFBX263.match.ChFBX270
Chr8	21850809	21851960	Chr9	3760846	3761085	ChFBX264.match.ChFBX269
Chr8	22074180	22076032	Chr9	3604354	3605788	ChFBX266.match.ChFBX268
Chr14	6788159	6789561	Chr8	22760999	22762265	ChFBX459.match.ChFBX267
Chr14	6391591	6391863	Chr8	22760999	22762265	Chu030756.match.ChFBX267
Chr8	22760999	22762265	Chr9	2938654	2938905	ChFBX267.match.Chu000738
Chr14	872409	873697	Chr9	4279691	4281737	ChFBX456.match.ChFBX270
Chr13	3021323	3024264	Chr9	4324654	4327201	ChFBX414.match.ChFBX271
Chr13	5233336	5234823	Chr9	4883633	4885718	ChFBX417.match.ChFBX273
Chr9	4883633	4885718	Chr9	8893644	8895541	ChFBX273.match.ChFBX280
Chr14	22685140	22686606	Chr9	5396864	5398468	ChFBX477.match.ChFBX274
Chr14	21291578	21293124	Chr9	7549851	7552372	ChFBX473.match.ChFBX275
Chr14	21771770	21773033	Chr9	7917565	7918533	ChFBX474.match.ChFBX278
Chr14	18431006	18431959	Chr9	8560144	8561448	ChFBX466.match.ChFBX279
Chr7	4890048	4890517	Chr9	8560144	8561448	Chu005119.match.ChFBX279
Chr13	5233336	5234823	Chr9	8893644	8895541	ChFBX417.match.ChFBX280
Chr8	2049036	2050293	Chr9	24231372	24232715	Chu013414.match.ChFBX298
Chr10	666273	670402	Chr12	776741	779271	ChFBX308.match.ChFBX374
Chr10	3576209	3577193	Chr12	4061700	4063162	ChFBX310.match.Chu042667
Chr10	5200157	5201503	Chr12	5945866	5947911	ChFBX311.match.ChFBX381
Chr10	6164987	6166394	Chr12	7422151	7423278	ChFBX312.match.ChFBX383
Chr10	6407843	6409904	Chr12	7777325	7779401	ChFBX313.match.ChFBX384
Chr10	7306693	7308970	Chr12	13716562	13717182	ChFBX315.match.ChFBX389
Chr10	8016266	8020047	Chr12	14822834	14825039	ChFBX316.match.ChFBX392
Chr10	8923372	8926406	Chr11	3722758	3725856	ChFBX319.match.ChFBX344
Chr10	8923372	8926406	Chr12	16043936	16046899	ChFBX319.match.ChFBX393
Chr10	8923372	8926406	Chr12	16337862	16340125	ChFBX319.match.ChFBX394
Chr10	11358031	11359062	Chr12	18439612	18442767	ChFBX323.match.ChFBX397
Chr10	11992077	11993385	Chr12	18077871	18079411	ChFBX329.match.ChFBX396
Chr10	16052192	16054583	Chr12	20672063	20673508	ChFBX333.match.ChFBX400
Chr10	16453822	16461019	Chr12	20599687	20602809	ChFBX334.match.Chu044806
Chr10	18249772	18250983	Chr12	20147372	20148583	ChFBX335.match.ChFBX399
Chr10	20694072	20696280	Chr12	20827181	20829407	ChFBX337.match.ChFBX402
Chr10	21167911	21169086	Chr12	21259122	21260294	ChFBX338.match.ChFBX408
Chr10	21167911	21169086	Chr16	8788963	8790817	ChFBX338.match.ChFBX534
Chr11	2143779	2145195	Chr16	561581	562727	ChFBX340.match.ChFBX526
Chr11	3722758	3725856	Chr12	16043936	16046899	ChFBX344.match.ChFBX393
Chr11	3785442	3785963	Chr3	22204986	22206083	ChFBX345.match.Chu009517
Chr11	11443832	11445030	Chr3	11608908	11609912	ChFBX350.match.Chu009060
Chr11	11443832	11445030	Chr3	11381938	11383129	ChFBX350.match.Chu009041
Chr11	11581580	11582748	Chr3	11381938	11383129	ChFBX351.match.Chu009041
Chr11	12846243	12847663	Chr16	11705948	11708169	ChFBX353.match.Chu019509
Chr11	12846243	12847663	Chr3	10467111	10467773	ChFBX353.match.Chu008954
Chr11	17255342	17256497	Chr13	16887327	16889410	ChFBX361.match.ChFBX436
Chr11	20547773	20548990	Chr13	19738680	19739936	ChFBX366.match.ChFBX445
Chr11	20822307	20826352	Chr13	19901857	19905653	ChFBX368.match.ChFBX446
Chr10	143655	148007	Chr12	157974	162175	Chu035556.match.ChFBX370
Chr10	7768072	7770740	Chr12	14487963	14490126	Chu037358.match.ChFBX391
Chr12	16043936	16046899	Chr12	16337862	16340125	ChFBX393.match.ChFBX394
Chr10	9544943	9545785	Chr12	17337545	17338798	Chu037688.match.ChFBX395
Chr10	10807029	10807553	Chr12	18736843	18737904	Chu037857.match.ChFBX398
Chr12	21259122	21260294	Chr16	8788963	8790817	ChFBX408.match.ChFBX534
Chr13	2854063	2856350	Chr1	2230831	2233126	ChFBX412.match.Chu045295
Chr13	10785215	10787329	Chr1	11365128	11367360	ChFBX421.match.Chu045930
Chr13	10785215	10787329	Chr1	11365128	11367360	ChFBX421.match.Chu045930
Chr13	8761523	8762386	Chr13	11300598	11302015	Chu024521.match.ChFBX422
Chr13	13873114	13874715	Chr1	17447583	17448222	ChFBX427.match.Chu047208
Chr13	15611239	15612795	Chr15	20985289	20987050	ChFBX431.match.ChFBX523
Chr13	17456574	17457064	Chr1	14730706	14731759	ChFBX437.match.Chu046616
Chr13	18927047	18928737	Chr1	13151829	13152555	ChFBX442.match.Chu046289
Chr13	20101760	20104298	Chr1	11872655	11873328	ChFBX447.match.Chu046035
Chr13	20252837	20254157	Chr1	11658613	11660435	ChFBX450.match.Chu045991
Chr14	22594898	22597003	Chr7	474602	475783	ChFBX476.match.Chu004192
Chr14	22778170	22779384	Chr7	315068	316359	ChFBX478.match.Chu004148
Chr15	1199236	1199879	Chr4	1135689	1137016	ChFBX480.match.Chu039154
Chr15	1488880	1490493	Chr4	1430525	1435087	ChFBX483.match.Chu039223
Chr15	1694165	1696145	Chr4	1663888	1664732	ChFBX485.match.Chu039275
Chr15	1808406	1809521	Chr6	8124960	8126072	ChFBX487.match.Chu028326
Chr15	2314890	2316392	Chr16	7251868	7252767	ChFBX488.match.Chu018725
Chr15	13136068	13137960	Chr4	13956303	13956877	ChFBX499.match.Chu040134
Chr15	14672062	14673846	Chr4	15495519	15496224	ChFBX506.match.Chu040341
Chr15	16630464	16631734	Chr4	17284086	17286838	ChFBX515.match.Chu040664
Chr15	18467642	18469027	Chr4	19068611	19068847	ChFBX520.match.Chu041044
Chr15	19670270	19671675	Chr4	20270306	20271152	ChFBX521.match.Chu041294
Chr16	6268940	6271882	Chr6	6756512	6759454	ChFBX531.match.Chu028066
Chr16	25542183	25544038	Chr1	18780432	18780903	ChFBX548.match.Chu047465
Chr16	25542183	25544038	Chr6	24204016	24204396	ChFBX548.match.Chu029973
