# Supplementary material for: Genome-Wide Characterization of the F-Box Gene Family in Cardamine hupingshanensis and Functional Analysis of ChFBX171
Source: Biology (Basel). 2026 Jun 25;15(13):1003. doi: 10.3390/biology15131003 (PMC13360171; doi:10.3390/biology15131003)
Supplement: Supplementary file 1 [file biology-15-01003-s001.zip › Table S5. Synteny analysis of F-box genes between C. hupingshanensis, A. thaliana and O. sativa.xlsx]

## Sheet: ChFBXs and AtFBXs
Table S5 Synteny analysis of F-box genes between C. hupingshanensis, A. thaliana and O. sativa
Chromosome	Gene Name in C. hupingshanensis	Chromosome	Gene ID in A. thaliana
Chr1	ChFBX11	Chr1	AT1G14330.1
Chr1	ChFBX11	Chr1	AT1G26930.1
Chr1	ChFBX6	Chr1	AT1G12820.1
Chr1	ChFBX10	Chr2	AT2G02230.1
Chr1	ChFBX11	Chr2	AT2G02870.3
Chr1	ChFBX12	Chr2	AT2G03330.1
Chr1	ChFBX18	Chr2	AT2G44130.1
Chr1	ChFBX16	Chr2	AT2G44900.2
Chr1	ChFBX42	Chr3	AT3G61730.1
Chr1	ChFBX43	Chr3	AT3G62230.1
Chr1	ChFBX44	Chr3	AT3G62980.1
Chr1	ChFBX45	Chr3	AT3G63220.2
Chr1	ChFBX13	Chr3	AT3G26000.1
Chr1	ChFBX6	Chr3	AT3G26810.1
Chr1	ChFBX40	Chr3	AT3G48880.2
Chr1	ChFBX39	Chr3	AT3G49020.1
Chr1	ChFBX37	Chr3	AT3G50080.1
Chr1	ChFBX36	Chr3	AT3G52000.1
Chr1	ChFBX32	Chr3	AT3G53000.1
Chr1	ChFBX31	Chr3	AT3G54460.1
Chr1	ChFBX30	Chr3	AT3G54650.1
Chr1	ChFBX28	Chr3	AT3G54910.1
Chr1	ChFBX21	Chr3	AT3G59180.1
Chr1	ChFBX18	Chr3	AT3G59940.1
Chr1	ChFBX17	Chr3	AT3G60040.3
Chr1	ChFBX16	Chr3	AT3G60350.1
Chr1	ChFBX15	Chr3	AT3G61060.2
Chr1	ChFBX14	Chr3	AT3G61590.4
Chr1	ChFBX25	Chr3	AT3G56470.1
Chr1	ChFBX5	Chr3	AT3G28330.1
Chr1	ChFBX37	Chr5	AT5G67250.1
Chr2	ChFBX63	Chr2	AT2G17020.1
Chr2	ChFBX62	Chr2	AT2G18280.2
Chr2	ChFBX46	Chr3	AT3G06240.1
Chr2	ChFBX47	Chr3	AT3G06380.1
Chr2	ChFBX48	Chr3	AT3G07550.1
Chr2	ChFBX49	Chr3	AT3G07870.1
Chr2	ChFBX56	Chr3	AT3G14710.1
Chr2	ChFBX57	Chr3	AT3G16580.1
Chr2	ChFBX58	Chr3	AT3G17710.1
Chr2	ChFBX54	Chr3	AT3G20270.3
Chr2	ChFBX53	Chr3	AT3G20620.1
Chr2	ChFBX59	Chr3	AT3G24760.1
Chr2	ChFBX50	Chr3	AT3G08810.1
Chr2	ChFBX47	Chr5	AT5G18680.1
Chr3	ChFBX93	Chr2	AT2G21950.1
Chr3	ChFBX94	Chr2	AT2G22030.1
Chr3	ChFBX82	Chr2	AT2G31430.1
Chr3	ChFBX78	Chr2	AT2G32560.1
Chr3	ChFBX77	Chr2	AT2G33190.1
Chr3	ChFBX71	Chr2	AT2G39940.1
Chr3	ChFBX69	Chr2	AT2G41170.2
Chr3	ChFBX68	Chr2	AT2G42620.1
Chr3	ChFBX66	Chr2	AT2G44700.1
Chr3	ChFBX65	Chr2	AT2G44900.2
Chr3	ChFBX91	Chr2	AT2G24540.1
Chr3	ChFBX90	Chr2	AT2G25490.1
Chr3	ChFBX64	Chr2	AT2G47900.3
Chr3	ChFBX65	Chr3	AT3G60350.1
Chr3	ChFBX73	Chr3	AT3G53000.1
Chr3	ChFBX93	Chr4	AT4G39550.1
Chr4	ChFBX125	Chr2	AT2G18915.2
Chr4	ChFBX128	Chr3	AT3G50080.1
Chr4	ChFBX98	Chr4	AT4G03190.1
Chr4	ChFBX100	Chr4	AT4G03625.1
Chr4	ChFBX102	Chr4	AT4G21510.1
Chr4	ChFBX103	Chr4	AT4G22390.1
Chr4	ChFBX107	Chr4	AT4G23960.2
Chr4	ChFBX110	Chr4	AT4G08980.4
Chr4	ChFBX96	Chr4	AT4G02733.1
Chr4	ChFBX107	Chr4	AT4G10925.1
Chr4	ChFBX105	Chr4	AT4G11745.1
Chr4	ChFBX103	Chr4	AT4G12560.3
Chr4	ChFBX102	Chr4	AT4G05010.1
Chr4	ChFBX100	Chr4	AT4G05490.1
Chr4	ChFBX123	Chr4	AT4G26340.1
Chr4	ChFBX95	Chr4	AT4G00755.2
Chr4	ChFBX112	Chr4	AT4G07400.1
Chr4	ChFBX116	Chr5	AT5G52120.1
Chr4	ChFBX118	Chr5	AT5G52620.1
Chr4	ChFBX119	Chr5	AT5G52880.1
Chr4	ChFBX122	Chr5	AT5G55150.1
Chr4	ChFBX123	Chr5	AT5G56370.1
Chr4	ChFBX124	Chr5	AT5G56400.1
Chr4	ChFBX125	Chr5	AT5G57360.2
Chr4	ChFBX126	Chr5	AT5G60570.3
Chr4	ChFBX127	Chr5	AT5G63520.1
Chr4	ChFBX129	Chr5	AT5G67140.1
Chr4	ChFBX128	Chr5	AT5G67250.1
Chr4	ChFBX115	Chr5	AT5G49980.1
Chr5	ChFBX132	Chr2	AT2G17020.1
Chr5	ChFBX135	Chr2	AT2G18280.2
Chr5	ChFBX141	Chr3	AT3G23950.1
Chr5	ChFBX166	Chr3	AT3G06240.1
Chr5	ChFBX165	Chr3	AT3G06380.1
Chr5	ChFBX164	Chr3	AT3G07550.1
Chr5	ChFBX163	Chr3	AT3G07870.1
Chr5	ChFBX162	Chr3	AT3G10430.1
Chr5	ChFBX160	Chr3	AT3G14700.2
Chr5	ChFBX157	Chr3	AT3G16210.1
Chr5	ChFBX155	Chr3	AT3G16580.1
Chr5	ChFBX154	Chr3	AT3G17265.1
Chr5	ChFBX153	Chr3	AT3G17710.1
Chr5	ChFBX152	Chr3	AT3G18330.1
Chr5	ChFBX151	Chr3	AT3G18720.1
Chr5	ChFBX148	Chr3	AT3G19880.1
Chr5	ChFBX146	Chr3	AT3G23685.1
Chr5	ChFBX145	Chr3	AT3G23880.1
Chr5	ChFBX140	Chr3	AT3G24760.1
Chr5	ChFBX165	Chr5	AT5G18680.1
Chr6	ChFBX182	Chr1	AT1G30200.1
Chr6	ChFBX168	Chr4	AT4G39240.1
Chr6	ChFBX169	Chr4	AT4G39550.1
Chr6	ChFBX170	Chr4	AT4G39590.1
Chr6	ChFBX180	Chr4	AT4G12560.3
Chr6	ChFBX180	Chr4	AT4G22390.1
Chr6	ChFBX178	Chr4	AT4G24210.1
Chr6	ChFBX176	Chr4	AT4G29420.1
Chr6	ChFBX175	Chr4	AT4G33160.2
Chr6	ChFBX174	Chr4	AT4G33210.1
Chr6	ChFBX183	Chr4	AT4G15563.7
Chr6	ChFBX182	Chr4	AT4G18380.1
Chr6	ChFBX181	Chr4	AT4G19250.1
Chr6	ChFBX167	Chr4	AT4G17780.1
Chr6	ChFBX193	Chr5	AT5G38390.1
Chr6	ChFBX195	Chr5	AT5G39250.1
Chr6	ChFBX182	Chr5	AT5G46170.1
Chr6	ChFBX188	Chr5	AT5G36200.1
Chr7	ChFBX221	Chr1	AT1G61320.1
Chr7	ChFBX224	Chr1	AT1G63090.1
Chr7	ChFBX215	Chr1	AT1G57790.1
Chr7	ChFBX218	Chr1	AT1G60400.1
Chr7	ChFBX196	Chr1	AT1G80440.1
Chr7	ChFBX209	Chr1	AT1G67480.2
Chr7	ChFBX210	Chr1	AT1G67623.1
Chr7	ChFBX211	Chr1	AT1G68050.1
Chr7	ChFBX196	Chr1	AT1G15670.1
Chr7	ChFBX224	Chr1	AT1G12710.2
Chr7	ChFBX205	Chr1	AT1G71290.1
Chr7	ChFBX202	Chr1	AT1G74510.1
Chr7	ChFBX201	Chr1	AT1G76900.2
Chr7	ChFBX200	Chr1	AT1G76920.1
Chr7	ChFBX199	Chr1	AT1G77000.2
Chr7	ChFBX198	Chr1	AT1G78100.1
Chr7	ChFBX197	Chr1	AT1G78280.1
Chr7	ChFBX208	Chr1	AT1G69090.1
Chr7	ChFBX206	Chr1	AT1G70590.1
Chr7	ChFBX205	Chr1	AT1G70960.1
Chr7	ChFBX199	Chr1	AT1G21410.1
Chr7	ChFBX198	Chr1	AT1G22220.1
Chr7	ChFBX213	Chr1	AT1G56240.1
Chr7	ChFBX222	Chr4	AT4G05080.1
Chr8	ChFBX246	Chr1	AT1G25150.2
Chr8	ChFBX248	Chr1	AT1G25280.1
Chr8	ChFBX249	Chr1	AT1G26930.1
Chr8	ChFBX251	Chr1	AT1G70360.1
Chr8	ChFBX257	Chr1	AT1G78750.1
Chr8	ChFBX241	Chr1	AT1G30090.1
Chr8	ChFBX235	Chr1	AT1G43640.1
Chr8	ChFBX249	Chr1	AT1G14330.1
Chr8	ChFBX246	Chr1	AT1G24800.1
Chr8	ChFBX247	Chr1	AT1G25280.1
Chr8	ChFBX267	Chr1	AT1G09155.1
Chr8	ChFBX266	Chr1	AT1G10780.2
Chr8	ChFBX264	Chr1	AT1G11270.2
Chr8	ChFBX263	Chr1	AT1G12710.2
Chr8	ChFBX262	Chr1	AT1G12820.1
Chr8	ChFBX261	Chr1	AT1G13570.1
Chr8	ChFBX260	Chr1	AT1G14330.1
Chr8	ChFBX259	Chr1	AT1G15670.1
Chr8	ChFBX258	Chr1	AT1G16250.1
Chr8	ChFBX257	Chr1	AT1G16930.3
Chr8	ChFBX256	Chr1	AT1G21410.1
Chr8	ChFBX255	Chr1	AT1G21760.2
Chr8	ChFBX254	Chr1	AT1G22040.1
Chr8	ChFBX253	Chr1	AT1G22220.1
Chr8	ChFBX252	Chr1	AT1G23390.1
Chr8	ChFBX251	Chr1	AT1G23770.1
Chr8	ChFBX233	Chr1	AT1G47056.1
Chr8	ChFBX232	Chr1	AT1G47270.1
Chr8	ChFBX231	Chr1	AT1G47390.1
Chr8	ChFBX230	Chr1	AT1G48060.1
Chr8	ChFBX227	Chr1	AT1G53320.1
Chr8	ChFBX240	Chr1	AT1G30950.1
Chr8	ChFBX239	Chr1	AT1G31350.2
Chr8	ChFBX256	Chr1	AT1G77000.2
Chr8	ChFBX253	Chr1	AT1G78100.1
Chr8	ChFBX245	Chr1	AT1G27340.1
Chr8	ChFBX244	Chr1	AT1G27420.1
Chr8	ChFBX226	Chr1	AT1G55270.1
Chr8	ChFBX263	Chr1	AT1G63090.1
Chr8	ChFBX267	Chr1	AT1G56240.1
Chr8	ChFBX259	Chr1	AT1G80440.1
Chr8	ChFBX260	Chr1	AT1G26930.1
Chr8	ChFBX260	Chr2	AT2G02870.3
Chr8	ChFBX249	Chr2	AT2G02870.3
Chr8	ChFBX262	Chr3	AT3G26810.1
Chr9	ChFBX268	Chr1	AT1G10780.2
Chr9	ChFBX269	Chr1	AT1G11270.2
Chr9	ChFBX270	Chr1	AT1G12710.2
Chr9	ChFBX271	Chr1	AT1G12820.1
Chr9	ChFBX272	Chr1	AT1G13570.1
Chr9	ChFBX273	Chr1	AT1G14330.1
Chr9	ChFBX274	Chr1	AT1G15670.1
Chr9	ChFBX283	Chr1	AT1G27340.1
Chr9	ChFBX285	Chr1	AT1G30090.1
Chr9	ChFBX286	Chr1	AT1G30950.1
Chr9	ChFBX275	Chr1	AT1G21410.1
Chr9	ChFBX276	Chr1	AT1G21760.2
Chr9	ChFBX277	Chr1	AT1G22040.1
Chr9	ChFBX278	Chr1	AT1G22220.1
Chr9	ChFBX293	Chr1	AT1G47056.1
Chr9	ChFBX294	Chr1	AT1G47270.1
Chr9	ChFBX296	Chr1	AT1G50870.1
Chr9	ChFBX298	Chr1	AT1G50980.1
Chr9	ChFBX275	Chr1	AT1G77000.2
Chr9	ChFBX278	Chr1	AT1G78100.1
Chr9	ChFBX270	Chr1	AT1G63090.1
Chr9	ChFBX279	Chr1	AT1G23770.1
Chr9	ChFBX274	Chr1	AT1G80440.1
Chr9	ChFBX273	Chr1	AT1G26930.1
Chr9	ChFBX292	Chr1	AT1G43640.1
Chr9	ChFBX306	Chr1	AT1G53320.1
Chr9	ChFBX305	Chr1	AT1G53815.1
Chr9	ChFBX281	Chr1	AT1G25280.1
Chr9	ChFBX280	Chr1	AT1G26930.1
Chr9	ChFBX279	Chr1	AT1G70360.1
Chr9	ChFBX301	Chr1	AT1G55270.1
Chr9	ChFBX280	Chr1	AT1G14330.1
Chr9	ChFBX280	Chr2	AT2G02870.3
Chr9	ChFBX273	Chr2	AT2G02870.3
Chr9	ChFBX271	Chr3	AT3G26810.1
Chr10	ChFBX313	Chr3	AT3G06380.1
Chr10	ChFBX338	Chr4	AT4G18380.1
Chr10	ChFBX308	Chr5	AT5G02920.1
Chr10	ChFBX309	Chr5	AT5G04010.1
Chr10	ChFBX311	Chr5	AT5G15710.2
Chr10	ChFBX312	Chr5	AT5G18160.1
Chr10	ChFBX313	Chr5	AT5G18680.1
Chr10	ChFBX314	Chr5	AT5G18770.1
Chr10	ChFBX315	Chr5	AT5G21040.1
Chr10	ChFBX316	Chr5	AT5G23340.1
Chr10	ChFBX318	Chr5	AT5G25290.1
Chr10	ChFBX333	Chr5	AT5G42350.1
Chr10	ChFBX334	Chr5	AT5G42470.1
Chr10	ChFBX335	Chr5	AT5G43190.1
Chr10	ChFBX337	Chr5	AT5G45360.1
Chr10	ChFBX338	Chr5	AT5G46170.1
Chr10	ChFBX321	Chr5	AT5G48980.1
Chr10	ChFBX323	Chr5	AT5G49000.2
Chr10	ChFBX329	Chr5	AT5G49610.1
Chr10	ChFBX332	Chr5	AT5G48170.1
Chr10	ChFBX328	Chr5	AT5G48550.1
Chr11	ChFBX349	Chr2	AT2G26850.1
Chr11	ChFBX350	Chr2	AT2G27310.1
Chr11	ChFBX355	Chr2	AT2G29910.6
Chr11	ChFBX357	Chr2	AT2G32560.1
Chr11	ChFBX360	Chr2	AT2G36090.1
Chr11	ChFBX362	Chr2	AT2G39940.1
Chr11	ChFBX364	Chr2	AT2G41170.2
Chr11	ChFBX365	Chr2	AT2G42620.1
Chr11	ChFBX366	Chr2	AT2G44130.1
Chr11	ChFBX367	Chr2	AT2G44700.1
Chr11	ChFBX368	Chr2	AT2G44900.2
Chr11	ChFBX369	Chr2	AT2G47900.3
Chr11	ChFBX343	Chr2	AT2G24540.1
Chr11	ChFBX344	Chr2	AT2G25490.1
Chr11	ChFBX360	Chr2	AT2G27310.1
Chr11	ChFBX341	Chr2	AT2G21680.1
Chr11	ChFBX340	Chr2	AT2G21950.1
Chr11	ChFBX339	Chr2	AT2G22030.1
Chr11	ChFBX366	Chr3	AT3G59940.1
Chr11	ChFBX368	Chr3	AT3G60350.1
Chr11	ChFBX361	Chr3	AT3G53000.1
Chr11	ChFBX340	Chr4	AT4G39550.1
Chr11	ChFBX344	Chr5	AT5G25350.1
Chr12	ChFBX384	Chr3	AT3G06380.1
Chr12	ChFBX408	Chr4	AT4G18380.1
Chr12	ChFBX374	Chr5	AT5G02910.1
Chr12	ChFBX376	Chr5	AT5G03970.1
Chr12	ChFBX381	Chr5	AT5G15710.2
Chr12	ChFBX383	Chr5	AT5G18160.1
Chr12	ChFBX384	Chr5	AT5G18680.1
Chr12	ChFBX388	Chr5	AT5G19970.1
Chr12	ChFBX389	Chr5	AT5G21040.1
Chr12	ChFBX391	Chr5	AT5G22790.1
Chr12	ChFBX392	Chr5	AT5G23340.1
Chr12	ChFBX402	Chr5	AT5G45360.1
Chr12	ChFBX408	Chr5	AT5G46170.1
Chr12	ChFBX395	Chr5	AT5G26960.1
Chr12	ChFBX394	Chr5	AT5G25350.1
Chr12	ChFBX400	Chr5	AT5G42350.1
Chr12	ChFBX399	Chr5	AT5G43190.1
Chr12	ChFBX397	Chr5	AT5G48980.1
Chr12	ChFBX396	Chr5	AT5G49610.1
Chr12	ChFBX370	Chr5	AT5G01720.1
Chr13	ChFBX417	Chr1	AT1G14330.1
Chr13	ChFBX417	Chr1	AT1G26930.1
Chr13	ChFBX414	Chr1	AT1G12820.1
Chr13	ChFBX446	Chr2	AT2G44900.2
Chr13	ChFBX410	Chr2	AT2G02230.1
Chr13	ChFBX417	Chr2	AT2G02870.3
Chr13	ChFBX427	Chr3	AT3G47130.1
Chr13	ChFBX429	Chr3	AT3G48880.2
Chr13	ChFBX430	Chr3	AT3G49020.1
Chr13	ChFBX431	Chr3	AT3G50080.1
Chr13	ChFBX433	Chr3	AT3G52510.1
Chr13	ChFBX436	Chr3	AT3G53000.1
Chr13	ChFBX438	Chr3	AT3G54460.1
Chr13	ChFBX440	Chr3	AT3G54650.1
Chr13	ChFBX441	Chr3	AT3G56470.1
Chr13	ChFBX442	Chr3	AT3G57580.1
Chr13	ChFBX443	Chr3	AT3G59150.1
Chr13	ChFBX445	Chr3	AT3G59940.1
Chr13	ChFBX446	Chr3	AT3G60350.1
Chr13	ChFBX447	Chr3	AT3G60790.1
Chr13	ChFBX448	Chr3	AT3G61060.2
Chr13	ChFBX449	Chr3	AT3G61340.2
Chr13	ChFBX450	Chr3	AT3G61350.1
Chr13	ChFBX451	Chr3	AT3G61590.4
Chr13	ChFBX452	Chr3	AT3G61730.1
Chr13	ChFBX454	Chr3	AT3G62980.1
Chr13	ChFBX455	Chr3	AT3G63220.2
Chr13	ChFBX422	Chr3	AT3G44180.1
Chr13	ChFBX415	Chr3	AT3G26000.1
Chr13	ChFBX414	Chr3	AT3G26810.1
Chr13	ChFBX413	Chr3	AT3G26930.2
Chr13	ChFBX412	Chr3	AT3G27150.2
Chr13	ChFBX411	Chr3	AT3G28330.1
Chr13	ChFBX422	Chr3	AT3G44060.1
Chr13	ChFBX420	Chr3	AT3G44326.1
Chr13	ChFBX431	Chr5	AT5G67250.1
Chr14	ChFBX462	Chr1	AT1G67190.2
Chr14	ChFBX463	Chr1	AT1G67480.2
Chr14	ChFBX464	Chr1	AT1G68050.1
Chr14	ChFBX465	Chr1	AT1G69090.1
Chr14	ChFBX466	Chr1	AT1G70360.1
Chr14	ChFBX467	Chr1	AT1G70590.1
Chr14	ChFBX468	Chr1	AT1G70960.1
Chr14	ChFBX470	Chr1	AT1G74510.1
Chr14	ChFBX471	Chr1	AT1G76900.2
Chr14	ChFBX472	Chr1	AT1G76920.1
Chr14	ChFBX473	Chr1	AT1G77000.2
Chr14	ChFBX474	Chr1	AT1G78100.1
Chr14	ChFBX475	Chr1	AT1G78280.1
Chr14	ChFBX473	Chr1	AT1G21410.1
Chr14	ChFBX474	Chr1	AT1G22220.1
Chr14	ChFBX456	Chr1	AT1G63090.1
Chr14	ChFBX478	Chr1	AT1G80110.1
Chr14	ChFBX477	Chr1	AT1G80440.1
Chr14	ChFBX476	Chr1	AT1G80570.2
Chr14	ChFBX459	Chr1	AT1G56240.1
Chr14	ChFBX477	Chr1	AT1G15670.1
Chr14	ChFBX466	Chr1	AT1G23770.1
Chr14	ChFBX456	Chr1	AT1G12710.2
Chr14	ChFBX459	Chr1	AT1G09155.1
Chr14	ChFBX460	Chr1	AT1G55000.1
Chr15	ChFBX518	Chr2	AT2G18915.2
Chr15	ChFBX523	Chr3	AT3G50080.1
Chr15	ChFBX480	Chr4	AT4G02440.1
Chr15	ChFBX481	Chr4	AT4G02733.1
Chr15	ChFBX483	Chr4	AT4G03030.1
Chr15	ChFBX484	Chr4	AT4G03190.1
Chr15	ChFBX485	Chr4	AT4G03625.1
Chr15	ChFBX486	Chr4	AT4G03635.1
Chr15	ChFBX487	Chr4	AT4G21510.1
Chr15	ChFBX488	Chr4	AT4G22390.1
Chr15	ChFBX490	Chr4	AT4G23960.2
Chr15	ChFBX479	Chr4	AT4G00755.2
Chr15	ChFBX491	Chr4	AT4G08980.4
Chr15	ChFBX492	Chr4	AT4G07400.1
Chr15	ChFBX490	Chr4	AT4G10925.1
Chr15	ChFBX488	Chr4	AT4G12560.3
Chr15	ChFBX487	Chr4	AT4G05010.1
Chr15	ChFBX485	Chr4	AT4G05460.1
Chr15	ChFBX500	Chr5	AT5G51000.1
Chr15	ChFBX502	Chr5	AT5G52120.1
Chr15	ChFBX505	Chr5	AT5G52880.1
Chr15	ChFBX509	Chr5	AT5G55150.1
Chr15	ChFBX510	Chr5	AT5G56370.1
Chr15	ChFBX515	Chr5	AT5G56430.1
Chr15	ChFBX518	Chr5	AT5G57360.2
Chr15	ChFBX519	Chr5	AT5G60570.3
Chr15	ChFBX520	Chr5	AT5G60610.1
Chr15	ChFBX522	Chr5	AT5G63520.1
Chr15	ChFBX495	Chr5	AT5G49980.1
Chr15	ChFBX524	Chr5	AT5G67140.1
Chr15	ChFBX523	Chr5	AT5G67250.1
Chr15	ChFBX498	Chr5	AT5G50220.1
Chr16	ChFBX537	Chr3	AT3G23960.1
Chr16	ChFBX525	Chr4	AT4G39240.1
Chr16	ChFBX526	Chr4	AT4G39550.1
Chr16	ChFBX533	Chr4	AT4G22280.1
Chr16	ChFBX532	Chr4	AT4G24210.1
Chr16	ChFBX531	Chr4	AT4G24390.1
Chr16	ChFBX530	Chr4	AT4G29420.1
Chr16	ChFBX528	Chr4	AT4G33160.2
Chr16	ChFBX527	Chr4	AT4G33210.1
Chr16	ChFBX536	Chr4	AT4G15475.1
Chr16	ChFBX535	Chr4	AT4G15563.7
Chr16	ChFBX534	Chr4	AT4G18380.1
Chr16	ChFBX548	Chr5	AT5G41830.2
Chr16	ChFBX534	Chr5	AT5G46170.1
Chr16	ChFBX546	Chr5	AT5G39250.1
Chr16	ChFBX541	Chr5	AT5G39450.1
Chr16	ChFBX540	Chr5	AT5G39560.1
Chr16	ChFBX531	Chr5	AT5G49980.1
Chr16	ChFBX548	Chr5	AT5G41630.1

## Sheet: ChFBXs and OsFBXs
Table S5 Synteny analysis of F-box genes between C. hupingshanensis and O. sativa
Chromosome	Gene Name in C. hupingshanensis	Chromosome	Gene ID in O. sativa
Chr1	ChFBX31	Chr1	LOC_Os01g72310.1
Chr1	ChFBX6	Chr4	LOC_Os04g32460.1
Chr2	ChFBX62	Chr2	LOC_Os02g47640.1
Chr3	ChFBX64	Chr3	LOC_Os03g22800.1
Chr4	ChFBX116	Chr10	LOC_Os10g37830.1
Chr4	ChFBX102	Chr7	LOC_Os07g37400.1
Chr5	ChFBX135	Chr2	LOC_Os02g47640.1
Chr7	ChFBX224	Chr2	LOC_Os02g45320.1
Chr7	ChFBX197	Chr3	LOC_Os03g27250.1
Chr7	ChFBX224	Chr4	LOC_Os04g48270.1
Chr8	ChFBX263	Chr2	LOC_Os02g45320.1
Chr8	ChFBX263	Chr4	LOC_Os04g48270.1
Chr8	ChFBX240	Chr6	LOC_Os06g45460.1
Chr9	ChFBX270	Chr2	LOC_Os02g45320.1
Chr9	ChFBX270	Chr4	LOC_Os04g48270.1
Chr9	ChFBX285	Chr7	LOC_Os07g05880.1
Chr10	ChFBX316	Chr2	LOC_Os02g42412.1
Chr10	ChFBX320	Chr8	LOC_Os08g41760.1
Chr11	ChFBX360	Chr11	LOC_Os11g05660.1
Chr11	ChFBX366	Chr11	LOC_Os11g14140.1
Chr11	ChFBX369	Chr3	LOC_Os03g22800.1
Chr11	ChFBX360	Chr4	LOC_Os04g33820.1
Chr11	ChFBX350	Chr4	LOC_Os04g33820.1
Chr12	ChFBX370	Chr11	LOC_Os11g01780.1
Chr12	ChFBX392	Chr2	LOC_Os02g42412.1
Chr13	ChFBX438	Chr1	LOC_Os01g72310.1
Chr13	ChFBX446	Chr10	LOC_Os10g41360.1
Chr13	ChFBX414	Chr4	LOC_Os04g32460.1
Chr14	ChFBX476	Chr2	LOC_Os02g55550.1
Chr15	ChFBX487	Chr7	LOC_Os07g37400.1
Chr16	ChFBX530	Chr1	LOC_Os01g09740.1
