# Supplementary material for: Genome-Wide Characterization of the F-Box Gene Family in Cardamine hupingshanensis and Functional Analysis of ChFBX171
Source: Biology (Basel). 2026 Jun 25;15(13):1003. doi: 10.3390/biology15131003 (PMC13360171; doi:10.3390/biology15131003)
Supplement: Supplementary file 1 [file biology-15-01003-s001.zip › Table S6. Cis-acting Elements in the promoter of ChFBX genes in C. hupingshanensis.xlsx]

## Sheet: ALL
ChFBX1	GT1-motif	GGTTAA	220	6	+	Arabidopsis thaliana	light responsive element
ChFBX1	GT1-motif	GGTTAA	513	6	-	Arabidopsis thaliana	light responsive element
ChFBX1	TCCC-motif	TCTCCCT	1815	7	+	Spinacia oleracea	part of a light responsive element
ChFBX1	ATCT-motif	AATCTAATCC	1552	9	-	Pisum sativum	part of a conserved DNA module involved in light responsiveness
ChFBX1	TCT-motif	TCTTAC	1866	6	+	Arabidopsis thaliana	part of a light responsive element
ChFBX1	ARE	AAACCA	1775	6	+	Zea mays	cis-acting regulatory element essential for the anaerobic induction
ChFBX1	ARE	AAACCA	1888	6	+	Zea mays	cis-acting regulatory element essential for the anaerobic induction
ChFBX1	ARE	AAACCA	1921	6	+	Zea mays	cis-acting regulatory element essential for the anaerobic induction
ChFBX1	Box 4	ATTAAT	991	6	+	Petroselinum crispum	part of a conserved DNA module involved in light responsiveness
ChFBX1	Box 4	ATTAAT	995	6	+	Petroselinum crispum	part of a conserved DNA module involved in light responsiveness
ChFBX1	Box 4	ATTAAT	1030	6	-	Petroselinum crispum	part of a conserved DNA module involved in light responsiveness
ChFBX1	Box 4	ATTAAT	1361	6	-	Petroselinum crispum	part of a conserved DNA module involved in light responsiveness
ChFBX1	LTR	CCGAAA	1884	6	+	Hordeum vulgare	cis-acting element involved in low-temperature responsiveness
ChFBX1	G-box	CACGAC	183	6	-	Zea mays	cis-acting regulatory element involved in light responsiveness
ChFBX1	AE-box	AGAAACAA	1785	8	+	Arabidopsis thaliana	part of a module for light response
ChFBX10	TCT-motif	TCTTAC	727	6	-	Arabidopsis thaliana	part of a light responsive element
ChFBX10	TCT-motif	TCTTAC	1949	6	+	Arabidopsis thaliana	part of a light responsive element
ChFBX10	LTR	CCGAAA	1232	6	+	Hordeum vulgare	cis-acting element involved in low-temperature responsiveness
ChFBX10	LTR	CCGAAA	1655	6	-	Hordeum vulgare	cis-acting element involved in low-temperature responsiveness
ChFBX10	ARE	AAACCA	312	6	-	Zea mays	cis-acting regulatory element essential for the anaerobic induction
ChFBX10	ARE	AAACCA	1388	6	+	Zea mays	cis-acting regulatory element essential for the anaerobic induction
ChFBX10	ARE	AAACCA	1598	6	-	Zea mays	cis-acting regulatory element essential for the anaerobic induction
ChFBX10	ABRE	ACGTG	1595	5	+	Arabidopsis thaliana	cis-acting element involved in the abscisic acid responsiveness
ChFBX10	ABRE	GCAACGTGTC	1914	9	-	Hordeum vulgare	cis-acting element involved in the abscisic acid responsiveness
ChFBX10	I-box	gGATAAGGTG	164	9	+	Zea mays	part of a light responsive element
ChFBX10	AE-box	AGAAACAA	732	8	+	Arabidopsis thaliana	part of a module for light response
ChFBX10	MBS	CAACTG	65	6	-	Arabidopsis thaliana	MYB binding site involved in drought-inducibility
ChFBX10	MBS	CAACTG	123	6	-	Arabidopsis thaliana	MYB binding site involved in drought-inducibility
ChFBX10	TGA-element	AACGAC	399	6	-	Brassica oleracea	auxin-responsive element
ChFBX10	TGA-element	AACGAC	617	6	+	Brassica oleracea	auxin-responsive element
ChFBX10	GCN4_motif	TGAGTCA	1343	7	+	Oryza sativa	cis-regulatory element involved in endosperm expression
ChFBX10	TATC-box	TATCCCA	1679	7	+	Oryza sativa	cis-acting element involved in gibberellin-responsiveness
ChFBX10	G-Box	CACGTT	1594	6	-	Pisum sativum	cis-acting regulatory element involved in light responsiveness
ChFBX10	GATA-motif	AAGATAAGATT	1368	10	-	Arabidopsis thaliana	part of a light responsive element
ChFBX10	GATA-motif	GATAGGA	1370	7	-	Arabidopsis thaliana	part of a light responsive element
ChFBX10	chs-CMA1a	TTACTTAA	1951	8	+	Daucus carota	part of a light responsive element
ChFBX10	TGACG-motif	TGACG	999	5	+	Hordeum vulgare	cis-acting regulatory element involved in the MeJA-responsiveness
ChFBX10	TGACG-motif	TGACG	1241	5	-	Hordeum vulgare	cis-acting regulatory element involved in the MeJA-responsiveness
ChFBX10	TGACG-motif	TGACG	1441	5	+	Hordeum vulgare	cis-acting regulatory element involved in the MeJA-responsiveness
ChFBX10	GT1-motif	GGTTAA	866	6	+	Arabidopsis thaliana	light responsive element
ChFBX10	GT1-motif	GGTTAAT	987	7	-	Avena sativa	light responsive element
ChFBX10	GT1-motif	GGTTAA	988	6	-	Arabidopsis thaliana	light responsive element
ChFBX10	GT1-motif	GGTTAA	1123	6	-	Arabidopsis thaliana	light responsive element
ChFBX10	GT1-motif	GGTTAA	1864	6	-	Arabidopsis thaliana	light responsive element
ChFBX10	TCA-element	TCAGAAGAGG	1183	9	-	Brassica oleracea	cis-acting element involved in salicylic acid responsiveness
ChFBX10	TC-rich repeats	ATTCTCTAAC	148	9	-	Nicotiana tabacum	cis-acting element involved in defense and stress responsiveness
ChFBX10	TC-rich repeats	ATTCTCTAAC	705	10	+	Nicotiana tabacum	cis-acting element involved in defense and stress responsiveness
ChFBX10	CGTCA-motif	CGTCA	999	5	-	Hordeum vulgare	cis-acting regulatory element involved in the MeJA-responsiveness
ChFBX10	CGTCA-motif	CGTCA	1241	5	+	Hordeum vulgare	cis-acting regulatory element involved in the MeJA-responsiveness
ChFBX10	CGTCA-motif	CGTCA	1441	5	-	Hordeum vulgare	cis-acting regulatory element involved in the MeJA-responsiveness
ChFBX11	AE-box	AGAAACAA	913	8	-	Arabidopsis thaliana	part of a module for light response
ChFBX11	AE-box	AGAAACTT	1278	8	-	Arabidopsis thaliana	part of a module for light response
ChFBX11	G-box	CACGTC	802	6	-	Zea mays	cis-acting regulatory element involved in light responsiveness
ChFBX11	ARE	AAACCA	63	6	+	Zea mays	cis-acting regulatory element essential for the anaerobic induction
ChFBX11	ARE	AAACCA	1152	6	+	Zea mays	cis-acting regulatory element essential for the anaerobic induction
ChFBX11	ARE	AAACCA	1177	6	+	Zea mays	cis-acting regulatory element essential for the anaerobic induction
ChFBX11	ARE	AAACCA	1182	6	+	Zea mays	cis-acting regulatory element essential for the anaerobic induction
ChFBX11	ARE	AAACCA	1246	6	-	Zea mays	cis-acting regulatory element essential for the anaerobic induction
ChFBX11	ARE	AAACCA	1492	6	+	Zea mays	cis-acting regulatory element essential for the anaerobic induction
ChFBX11	ARE	AAACCA	1684	6	+	Zea mays	cis-acting regulatory element essential for the anaerobic induction
ChFBX11	Box 4	ATTAAT	796	6	+	Petroselinum crispum	part of a conserved DNA module involved in light responsiveness
ChFBX11	Box 4	ATTAAT	1395	6	-	Petroselinum crispum	part of a conserved DNA module involved in light responsiveness
ChFBX11	ABRE	ACGTG	803	5	+	Arabidopsis thaliana	cis-acting element involved in the abscisic acid responsiveness
ChFBX11	ABRE	AACCCGG	1777	7	-	Arabidopsis thaliana	cis-acting element involved in the abscisic acid responsiveness
ChFBX11	AuxRR-core	GGTCCAT	1052	7	-	Nicotiana tabacum	cis-acting regulatory element involved in auxin responsiveness
ChFBX11	CGTCA-motif	CGTCA	801	5	-	Hordeum vulgare	cis-acting regulatory element involved in the MeJA-responsiveness
ChFBX11	CGTCA-motif	CGTCA	1063	5	+	Hordeum vulgare	cis-acting regulatory element involved in the MeJA-responsiveness
ChFBX11	ATCT-motif	AATCTAATCC	1188	9	+	Pisum sativum	part of a conserved DNA module involved in light responsiveness
ChFBX11	TCA-element	CCATCTTTTT	1046	9	-	Nicotiana tabacum	cis-acting element involved in salicylic acid responsiveness
ChFBX11	P-box	CCTTTTG	143	7	-	Oryza sativa	gibberellin-responsive element
ChFBX11	P-box	CCTTTTG	845	7	+	Oryza sativa	gibberellin-responsive element
ChFBX11	TGACG-motif	TGACG	801	5	+	Hordeum vulgare	cis-acting regulatory element involved in the MeJA-responsiveness
ChFBX11	TGACG-motif	TGACG	1063	5	-	Hordeum vulgare	cis-acting regulatory element involved in the MeJA-responsiveness
ChFBX12	LTR	CCGAAA	1750	6	-	Hordeum vulgare	cis-acting element involved in low-temperature responsiveness
ChFBX12	ARE	AAACCA	970	6	+	Zea mays	cis-acting regulatory element essential for the anaerobic induction
ChFBX12	Box 4	ATTAAT	563	6	+	Petroselinum crispum	part of a conserved DNA module involved in light responsiveness
ChFBX12	Box 4	ATTAAT	1218	6	-	Petroselinum crispum	part of a conserved DNA module involved in light responsiveness
ChFBX12	Box 4	ATTAAT	1508	6	-	Petroselinum crispum	part of a conserved DNA module involved in light responsiveness
ChFBX12	GARE-motif	TCTGTTG	1388	7	+	Brassica oleracea	gibberellin-responsive element
ChFBX12	HD-Zip 1	CAAT(A/T)ATTG	531	8	+	Arabidopsis thaliana	element involved in differentiation of the palisade mesophyll cells
ChFBX12	Gap-box	CAAATGAA(A/G)A	704	9.5	-	Arabidopsis thaliana	part of a light responsive element
ChFBX12	CAT-box	GCCACT	85	6	-	Arabidopsis thaliana	cis-acting regulatory element related to meristem expression
ChFBX12	TGACG-motif	TGACG	494	5	-	Hordeum vulgare	cis-acting regulatory element involved in the MeJA-responsiveness
ChFBX12	TGACG-motif	TGACG	1420	5	-	Hordeum vulgare	cis-acting regulatory element involved in the MeJA-responsiveness
ChFBX12	TGACG-motif	TGACG	1934	5	-	Hordeum vulgare	cis-acting regulatory element involved in the MeJA-responsiveness
ChFBX12	GT1-motif	GGTTAAT	734	7	-	Avena sativa	light responsive element
ChFBX12	GT1-motif	GGTTAA	735	6	-	Arabidopsis thaliana	light responsive element
ChFBX12	CGTCA-motif	CGTCA	494	5	+	Hordeum vulgare	cis-acting regulatory element involved in the MeJA-responsiveness
ChFBX12	CGTCA-motif	CGTCA	1420	5	+	Hordeum vulgare	cis-acting regulatory element involved in the MeJA-responsiveness
ChFBX12	CGTCA-motif	CGTCA	1934	5	+	Hordeum vulgare	cis-acting regulatory element involved in the MeJA-responsiveness
ChFBX13	G-Box	CACGTT	433	6	-	Pisum sativum	cis-acting regulatory element involved in light responsiveness
ChFBX13	G-Box	CACGTG	1103	6	-	Pisum sativum	cis-acting regulatory element involved in light responsiveness
ChFBX13	circadian	CAAAGATATC	454	9	-	Lycopersicon esculentum	cis-acting regulatory element involved in circadian control
ChFBX13	GATA-motif	AAGATAAGATT	1149	10	-	Arabidopsis thaliana	part of a light responsive element
ChFBX13	TGACG-motif	TGACG	1128	5	+	Hordeum vulgare	cis-acting regulatory element involved in the MeJA-responsiveness
ChFBX13	TCCC-motif	TCTCCCT	1208	7	+	Spinacia oleracea	part of a light responsive element
ChFBX13	TCA-element	CCATCTTTTT	1270	9	+	Nicotiana tabacum	cis-acting element involved in salicylic acid responsiveness
ChFBX13	TCA-element	CCATCTTTTT	1831	9	+	Nicotiana tabacum	cis-acting element involved in salicylic acid responsiveness
ChFBX13	CGTCA-motif	CGTCA	1128	5	-	Hordeum vulgare	cis-acting regulatory element involved in the MeJA-responsiveness
ChFBX13	TC-rich repeats	GTTTTCTTAC	476	9	+	Nicotiana tabacum	cis-acting element involved in defense and stress responsiveness
ChFBX13	AT1-motif	AATTATTTTTTATT	1010	13	-	Solanum tuberosum	part of a light responsive module
ChFBX13	CCAAT-box	CAACGG	1456	6	-	Hordeum vulgare	MYBHv1 binding site
ChFBX13	TCT-motif	TCTTAC	480	6	+	Arabidopsis thaliana	part of a light responsive element
ChFBX13	AT-rich element	ATAGAAATCAA	1787	10	-	Glycine max	binding site of AT-rich DNA binding protein (ATBP-1)
ChFBX13	Box 4	ATTAAT	305	6	+	Petroselinum crispum	part of a conserved DNA module involved in light responsiveness
ChFBX13	Box 4	ATTAAT	519	6	+	Petroselinum crispum	part of a conserved DNA module involved in light responsiveness
ChFBX13	ABRE	ACGTG	434	5	+	Arabidopsis thaliana	cis-acting element involved in the abscisic acid responsiveness
ChFBX13	ABRE	GACACGTGGC	1101	9	-	Triticum aestivum	cis-acting element involved in the abscisic acid responsiveness
ChFBX13	ABRE	CACGTG	1103	6	-	Arabidopsis thaliana	cis-acting element involved in the abscisic acid responsiveness
ChFBX13	ABRE	ACGTG	1104	5	+	Arabidopsis thaliana	cis-acting element involved in the abscisic acid responsiveness
ChFBX13	ARE	AAACCA	676	6	-	Zea mays	cis-acting regulatory element essential for the anaerobic induction
ChFBX13	ARE	AAACCA	688	6	+	Zea mays	cis-acting regulatory element essential for the anaerobic induction
ChFBX13	ARE	AAACCA	1448	6	-	Zea mays	cis-acting regulatory element essential for the anaerobic induction
ChFBX13	ARE	AAACCA	1672	6	-	Zea mays	cis-acting regulatory element essential for the anaerobic induction
ChFBX13	ARE	AAACCA	1744	6	+	Zea mays	cis-acting regulatory element essential for the anaerobic induction
ChFBX13	GARE-motif	TCTGTTG	449	7	-	Brassica oleracea	gibberellin-responsive element
ChFBX13	G-box	ACACGTGT	1102	8	-	Brassica napus	cis-acting regulatory element involved in light responsiveness
ChFBX13	G-box	CACGTG	1103	6	-	Arabidopsis thaliana	cis-acting regulatory element involved in light responsiveness
ChFBX13	TGA-element	AACGAC	153	6	+	Brassica oleracea	auxin-responsive element
ChFBX13	TGA-element	AACGAC	1098	6	+	Brassica oleracea	auxin-responsive element
ChFBX13	HD-Zip 1	CAAT(A/T)ATTG	945	8.5	+	Arabidopsis thaliana	element involved in differentiation of the palisade mesophyll cells
ChFBX14	GT1-motif	GGTTAA	620	6	+	Arabidopsis thaliana	light responsive element
ChFBX14	TCCC-motif	TCTCCCT	1879	7	+	Spinacia oleracea	part of a light responsive element
ChFBX14	TC-rich repeats	GTTTTCTTAC	370	9	-	Nicotiana tabacum	cis-acting element involved in defense and stress responsiveness
ChFBX14	CGTCA-motif	CGTCA	1852	5	-	Hordeum vulgare	cis-acting regulatory element involved in the MeJA-responsiveness
ChFBX14	TATC-box	TATCCCA	316	7	+	Oryza sativa	cis-acting element involved in gibberellin-responsiveness
ChFBX14	GATA-motif	AAGATAAGATT	1445	10	-	Arabidopsis thaliana	part of a light responsive element
ChFBX14	TGACG-motif	TGACG	1852	5	+	Hordeum vulgare	cis-acting regulatory element involved in the MeJA-responsiveness
ChFBX14	AAAC-motif	CAATCAAAACCT	499	11	+	Spinacia oleracea	light responsive element
ChFBX14	G-box	CCACGTAA	320	8	+	Brassica napus	cis-acting regulatory element involved in light responsiveness
ChFBX14	G-box	TACGTG	321	6	-	Arabidopsis thaliana	cis-acting regulatory element involved in light responsiveness
ChFBX14	G-box	CACGAC	1562	6	+	Zea mays	cis-acting regulatory element involved in light responsiveness
ChFBX14	AE-box	AGAAACAA	869	8	+	Arabidopsis thaliana	part of a module for light response
ChFBX14	TGA-element	AACGAC	1785	6	+	Brassica oleracea	auxin-responsive element
ChFBX14	TCT-motif	TCTTAC	370	6	-	Arabidopsis thaliana	part of a light responsive element
ChFBX14	TCT-motif	TCTTAC	569	6	-	Arabidopsis thaliana	part of a light responsive element
ChFBX14	TCT-motif	TCTTAC	892	6	-	Arabidopsis thaliana	part of a light responsive element
ChFBX14	TCT-motif	TCTTAC	1380	6	+	Arabidopsis thaliana	part of a light responsive element
ChFBX14	ARE	AAACCA	693	6	-	Zea mays	cis-acting regulatory element essential for the anaerobic induction
ChFBX14	ARE	AAACCA	787	6	-	Zea mays	cis-acting regulatory element essential for the anaerobic induction
ChFBX14	ARE	AAACCA	1162	6	+	Zea mays	cis-acting regulatory element essential for the anaerobic induction
ChFBX14	ARE	AAACCA	1218	6	-	Zea mays	cis-acting regulatory element essential for the anaerobic induction
ChFBX14	ARE	AAACCA	1322	6	+	Zea mays	cis-acting regulatory element essential for the anaerobic induction
ChFBX14	ARE	AAACCA	1475	6	+	Zea mays	cis-acting regulatory element essential for the anaerobic induction
ChFBX14	ARE	AAACCA	1648	6	-	Zea mays	cis-acting regulatory element essential for the anaerobic induction
ChFBX14	Box 4	ATTAAT	37	6	+	Petroselinum crispum	part of a conserved DNA module involved in light responsiveness
ChFBX14	Box 4	ATTAAT	264	6	+	Petroselinum crispum	part of a conserved DNA module involved in light responsiveness
ChFBX14	Box 4	ATTAAT	1828	6	-	Petroselinum crispum	part of a conserved DNA module involved in light responsiveness
ChFBX14	ABRE	ACGTG	321	5	-	Arabidopsis thaliana	cis-acting element involved in the abscisic acid responsiveness
ChFBX15	TCT-motif	TCTTAC	280	6	+	Arabidopsis thaliana	part of a light responsive element
ChFBX15	ARE	AAACCA	479	6	-	Zea mays	cis-acting regulatory element essential for the anaerobic induction
ChFBX15	ARE	AAACCA	1802	6	+	Zea mays	cis-acting regulatory element essential for the anaerobic induction
ChFBX15	ABRE	ACGTG	530	5	+	Arabidopsis thaliana	cis-acting element involved in the abscisic acid responsiveness
ChFBX15	ABRE	ACGTG	560	5	-	Arabidopsis thaliana	cis-acting element involved in the abscisic acid responsiveness
ChFBX15	ABRE	ACGTG	1339	5	+	Arabidopsis thaliana	cis-acting element involved in the abscisic acid responsiveness
ChFBX15	Box 4	ATTAAT	255	6	+	Petroselinum crispum	part of a conserved DNA module involved in light responsiveness
ChFBX15	Box 4	ATTAAT	1137	6	-	Petroselinum crispum	part of a conserved DNA module involved in light responsiveness
ChFBX15	Box 4	ATTAAT	1547	6	-	Petroselinum crispum	part of a conserved DNA module involved in light responsiveness
ChFBX15	Box 4	ATTAAT	1605	6	-	Petroselinum crispum	part of a conserved DNA module involved in light responsiveness
ChFBX15	I-box	gGATAAGGTG	624	9	+	Zea mays	part of a light responsive element
ChFBX15	I-box	gGATAAGGTG	1448	9	-	Zea mays	part of a light responsive element
ChFBX15	I-box	gGATAAGGTG	1504	9	+	Zea mays	part of a light responsive element
ChFBX15	Unnamed__1	GAATTTAATTAA	1548	11	-	Glycine max	60K protein binding site
ChFBX15	G-box	CACGTC	529	6	-	Zea mays	cis-acting regulatory element involved in light responsiveness
ChFBX15	G-box	CCACGTAA	559	8	+	Brassica napus	cis-acting regulatory element involved in light responsiveness
ChFBX15	G-box	TACGTG	560	6	-	Arabidopsis thaliana	cis-acting regulatory element involved in light responsiveness
ChFBX15	G-box	GCCACGTGGA	617	9	+	Arabidopsis thaliana	cis-acting regulatory element involved in light responsiveness
ChFBX15	G-box	CCACGTAA	1337	8	-	Brassica napus	cis-acting regulatory element involved in light responsiveness
ChFBX15	G-box	TACGTG	1338	6	+	Arabidopsis thaliana	cis-acting regulatory element involved in light responsiveness
ChFBX15	CAT-box	GCCACT	1638	6	-	Arabidopsis thaliana	cis-acting regulatory element related to meristem expression
ChFBX15	chs-Unit 1 m1	ACCTAACCCGC	1690	10	+	Hordeum vulgare	part of a light responsive element
ChFBX15	TGACG-motif	TGACG	528	5	+	Hordeum vulgare	cis-acting regulatory element involved in the MeJA-responsiveness
ChFBX15	GT1-motif	GGTTAA	1617	6	-	Arabidopsis thaliana	light responsive element
ChFBX15	GT1-motif	GGTTAA	1811	6	+	Arabidopsis thaliana	light responsive element
ChFBX15	ATCT-motif	AATCTAATCC	47	9	-	Pisum sativum	part of a conserved DNA module involved in light responsiveness
ChFBX15	CGTCA-motif	CGTCA	528	5	-	Hordeum vulgare	cis-acting regulatory element involved in the MeJA-responsiveness
ChFBX16	AE-box	AGAAACAA	1480	8	-	Arabidopsis thaliana	part of a module for light response
ChFBX16	MBS	CAACTG	388	6	-	Arabidopsis thaliana	MYB binding site involved in drought-inducibility
ChFBX16	GARE-motif	TCTGTTG	1487	7	+	Brassica oleracea	gibberellin-responsive element
ChFBX16	ARE	AAACCA	1414	6	-	Zea mays	cis-acting regulatory element essential for the anaerobic induction
ChFBX16	ARE	AAACCA	1558	6	-	Zea mays	cis-acting regulatory element essential for the anaerobic induction
ChFBX16	ARE	AAACCA	1931	6	-	Zea mays	cis-acting regulatory element essential for the anaerobic induction
ChFBX16	Box 4	ATTAAT	322	6	+	Petroselinum crispum	part of a conserved DNA module involved in light responsiveness
ChFBX16	Box 4	ATTAAT	335	6	+	Petroselinum crispum	part of a conserved DNA module involved in light responsiveness
ChFBX16	ACE	CTAACGTATT	1131	9	+	Petroselinum crispum	cis-acting element involved in light responsiveness
ChFBX16	CGTCA-motif	CGTCA	1090	5	+	Hordeum vulgare	cis-acting regulatory element involved in the MeJA-responsiveness
ChFBX16	TGACG-motif	TGACG	1090	5	-	Hordeum vulgare	cis-acting regulatory element involved in the MeJA-responsiveness
ChFBX16	P-box	CCTTTTG	1569	7	+	Oryza sativa	gibberellin-responsive element
ChFBX16	GATA-motif	AAGATAAGATT	304	10	+	Arabidopsis thaliana	part of a light responsive element
ChFBX17	GT1-motif	GGTTAA	840	6	+	Arabidopsis thaliana	light responsive element
ChFBX17	ATCT-motif	AATCTAATCC	1568	9	+	Pisum sativum	part of a conserved DNA module involved in light responsiveness
ChFBX17	TCA-element	CCATCTTTTT	1942	9	+	Nicotiana tabacum	cis-acting element involved in salicylic acid responsiveness
ChFBX17	CGTCA-motif	CGTCA	1003	5	-	Hordeum vulgare	cis-acting regulatory element involved in the MeJA-responsiveness
ChFBX17	G-Box	CACGTT	327	6	+	Pisum sativum	cis-acting regulatory element involved in light responsiveness
ChFBX17	circadian	CAAAGATATC	1660	9	-	Lycopersicon esculentum	cis-acting regulatory element involved in circadian control
ChFBX17	TGACG-motif	TGACG	1003	5	+	Hordeum vulgare	cis-acting regulatory element involved in the MeJA-responsiveness
ChFBX17	3-AF1 binding site	TAAGAGAGGAA	435	10	-	Solanum tuberosum	light responsive element
ChFBX17	AE-box	AGAAACTT	68	8	-	Arabidopsis thaliana	part of a module for light response
ChFBX17	TGA-element	AACGAC	1021	6	-	Brassica oleracea	auxin-responsive element
ChFBX17	TGA-element	AACGAC	1323	6	+	Brassica oleracea	auxin-responsive element
ChFBX17	CAT-box	GCCACT	1744	6	-	Arabidopsis thaliana	cis-acting regulatory element related to meristem expression
ChFBX17	TCT-motif	TCTTAC	766	6	-	Arabidopsis thaliana	part of a light responsive element
ChFBX17	MRE	AACCTAA	695	7	+	Petroselinum crispum	MYB binding site involved in light responsiveness
ChFBX17	MRE	AACCTAA	1202	7	+	Petroselinum crispum	MYB binding site involved in light responsiveness
ChFBX17	AT-rich element	ATAGAAATCAA	569	10	+	Glycine max	binding site of AT-rich DNA binding protein (ATBP-1)
ChFBX17	AT-rich element	ATAGAAATCAA	1599	10	-	Glycine max	binding site of AT-rich DNA binding protein (ATBP-1)
ChFBX17	ARE	AAACCA	1594	6	-	Zea mays	cis-acting regulatory element essential for the anaerobic induction
ChFBX17	ABRE	ACGTG	327	5	-	Arabidopsis thaliana	cis-acting element involved in the abscisic acid responsiveness
ChFBX17	Box 4	ATTAAT	647	6	+	Petroselinum crispum	part of a conserved DNA module involved in light responsiveness
ChFBX17	Box 4	ATTAAT	1136	6	-	Petroselinum crispum	part of a conserved DNA module involved in light responsiveness
ChFBX17	Box 4	ATTAAT	1349	6	-	Petroselinum crispum	part of a conserved DNA module involved in light responsiveness
ChFBX18	CAT-box	GCCACT	1871	6	+	Arabidopsis thaliana	cis-acting regulatory element related to meristem expression
ChFBX18	TGA-element	AACGAC	518	6	-	Brassica oleracea	auxin-responsive element
ChFBX18	TGA-element	AACGAC	1583	6	-	Brassica oleracea	auxin-responsive element
ChFBX18	GC-motif	CCCCCG	1001	6	-	Zea mays	enhancer-like element involved in anoxic specific inducibility
ChFBX18	Sp1	GGGCGG	922	6	+	Oryza sativa	light responsive element
ChFBX18	Sp1	GGGCGG	1628	6	-	Oryza sativa	light responsive element
ChFBX18	ARE	AAACCA	192	6	+	Zea mays	cis-acting regulatory element essential for the anaerobic induction
ChFBX18	ARE	AAACCA	847	6	+	Zea mays	cis-acting regulatory element essential for the anaerobic induction
ChFBX18	ARE	AAACCA	1160	6	-	Zea mays	cis-acting regulatory element essential for the anaerobic induction
ChFBX18	ARE	AAACCA	1392	6	-	Zea mays	cis-acting regulatory element essential for the anaerobic induction
ChFBX18	ABRE	ACGTG	1312	5	-	Arabidopsis thaliana	cis-acting element involved in the abscisic acid responsiveness
ChFBX18	ABRE	ACGTG	1347	5	+	Arabidopsis thaliana	cis-acting element involved in the abscisic acid responsiveness
ChFBX18	LTR	CCGAAA	1749	6	+	Hordeum vulgare	cis-acting element involved in low-temperature responsiveness
ChFBX18	TCT-motif	TCTTAC	1056	6	-	Arabidopsis thaliana	part of a light responsive element
ChFBX18	TC-rich repeats	ATTCTCTAAC	1056	9	-	Nicotiana tabacum	cis-acting element involved in defense and stress responsiveness
ChFBX18	CGTCA-motif	CGTCA	484	5	-	Hordeum vulgare	cis-acting regulatory element involved in the MeJA-responsiveness
ChFBX18	CGTCA-motif	CGTCA	661	5	-	Hordeum vulgare	cis-acting regulatory element involved in the MeJA-responsiveness
ChFBX18	TGACG-motif	TGACG	484	5	+	Hordeum vulgare	cis-acting regulatory element involved in the MeJA-responsiveness
ChFBX18	TGACG-motif	TGACG	661	5	+	Hordeum vulgare	cis-acting regulatory element involved in the MeJA-responsiveness
ChFBX18	chs-CMA1a	TTACTTAA	1991	8	-	Daucus carota	part of a light responsive element
ChFBX18	LAMP-element	CTTTATCA	75	8	-	Pisum sativum	part of a light responsive element
ChFBX18	G-Box	CACGTT	1312	6	+	Pisum sativum	cis-acting regulatory element involved in light responsiveness
ChFBX18	G-Box	CACGTT	1346	6	-	Pisum sativum	cis-acting regulatory element involved in light responsiveness
ChFBX19	TC-rich repeats	ATTCTCTAAC	414	9	+	Nicotiana tabacum	cis-acting element involved in defense and stress responsiveness
ChFBX19	TC-rich repeats	GTTTTCTTAC	1209	9	+	Nicotiana tabacum	cis-acting element involved in defense and stress responsiveness
ChFBX19	CGTCA-motif	CGTCA	397	5	+	Hordeum vulgare	cis-acting regulatory element involved in the MeJA-responsiveness
ChFBX19	CGTCA-motif	CGTCA	568	5	+	Hordeum vulgare	cis-acting regulatory element involved in the MeJA-responsiveness
ChFBX19	CGTCA-motif	CGTCA	1021	5	-	Hordeum vulgare	cis-acting regulatory element involved in the MeJA-responsiveness
ChFBX19	TCA-element	TCAGAAGAGG	890	9	-	Brassica oleracea	cis-acting element involved in salicylic acid responsiveness
ChFBX19	GT1-motif	GGTTAA	1881	6	+	Arabidopsis thaliana	light responsive element
ChFBX19	GT1-motif	GGTTAAT	1921	7	+	Avena sativa	light responsive element
ChFBX19	TGACG-motif	TGACG	397	5	-	Hordeum vulgare	cis-acting regulatory element involved in the MeJA-responsiveness
ChFBX19	TGACG-motif	TGACG	568	5	-	Hordeum vulgare	cis-acting regulatory element involved in the MeJA-responsiveness
ChFBX19	TGACG-motif	TGACG	1021	5	+	Hordeum vulgare	cis-acting regulatory element involved in the MeJA-responsiveness
ChFBX19	G-Box	CACGTG	6	6	+	Pisum sativum	cis-acting regulatory element involved in light responsiveness
ChFBX19	G-Box	CACGTG	19	6	+	Pisum sativum	cis-acting regulatory element involved in light responsiveness
ChFBX19	G-Box	CACGTT	69	6	-	Pisum sativum	cis-acting regulatory element involved in light responsiveness
ChFBX19	G-Box	CACGTG	826	6	+	Pisum sativum	cis-acting regulatory element involved in light responsiveness
ChFBX19	MBS	CAACTG	734	6	+	Arabidopsis thaliana	MYB binding site involved in drought-inducibility
ChFBX19	CAT-box	GCCACT	1617	6	+	Arabidopsis thaliana	cis-acting regulatory element related to meristem expression
ChFBX19	G-box	CACGTG	6	6	+	Arabidopsis thaliana	cis-acting regulatory element involved in light responsiveness
ChFBX19	G-box	CACGTG	19	6	+	Arabidopsis thaliana	cis-acting regulatory element involved in light responsiveness
ChFBX19	G-box	CACGTC	589	6	+	Zea mays	cis-acting regulatory element involved in light responsiveness
ChFBX19	G-box	ACACGTGT	825	8	+	Brassica napus	cis-acting regulatory element involved in light responsiveness
ChFBX19	G-box	CACGTG	826	6	+	Arabidopsis thaliana	cis-acting regulatory element involved in light responsiveness
ChFBX19	3-AF1 binding site	TAAGAGAGGAA	356	10	+	Solanum tuberosum	light responsive element
ChFBX19	Unnamed__1	GAATTTAATTAA	1280	11	-	Glycine max	60K protein binding site
ChFBX19	Unnamed__1	GAATTTAATTAA	1661	12	-	Glycine max	60K protein binding site
ChFBX19	Unnamed__1	GAATTTAATTAA	1847	11	-	Glycine max	60K protein binding site
ChFBX19	ARE	AAACCA	804	6	+	Zea mays	cis-acting regulatory element essential for the anaerobic induction
ChFBX19	ARE	AAACCA	1463	6	-	Zea mays	cis-acting regulatory element essential for the anaerobic induction
ChFBX19	ARE	AAACCA	1804	6	-	Zea mays	cis-acting regulatory element essential for the anaerobic induction
ChFBX19	Box 4	ATTAAT	1279	6	-	Petroselinum crispum	part of a conserved DNA module involved in light responsiveness
ChFBX19	Box 4	ATTAAT	1660	6	-	Petroselinum crispum	part of a conserved DNA module involved in light responsiveness
ChFBX19	ABRE	CACGTG	6	6	+	Arabidopsis thaliana	cis-acting element involved in the abscisic acid responsiveness
ChFBX19	ABRE	ACGTG	7	5	+	Arabidopsis thaliana	cis-acting element involved in the abscisic acid responsiveness
ChFBX19	ABRE	CACGTG	19	6	+	Arabidopsis thaliana	cis-acting element involved in the abscisic acid responsiveness
ChFBX19	ABRE	ACGTG	20	5	+	Arabidopsis thaliana	cis-acting element involved in the abscisic acid responsiveness
ChFBX19	ABRE	ACGTG	70	5	+	Arabidopsis thaliana	cis-acting element involved in the abscisic acid responsiveness
ChFBX19	ABRE	ACGTG	589	5	-	Arabidopsis thaliana	cis-acting element involved in the abscisic acid responsiveness
ChFBX19	ABRE	CACGTG	826	6	+	Arabidopsis thaliana	cis-acting element involved in the abscisic acid responsiveness
ChFBX19	ABRE	ACGTG	827	5	+	Arabidopsis thaliana	cis-acting element involved in the abscisic acid responsiveness
ChFBX19	MRE	AACCTAA	856	7	-	Petroselinum crispum	MYB binding site involved in light responsiveness
ChFBX19	TCT-motif	TCTTAC	174	6	+	Arabidopsis thaliana	part of a light responsive element
ChFBX19	TCT-motif	TCTTAC	432	6	+	Arabidopsis thaliana	part of a light responsive element
ChFBX19	TCT-motif	TCTTAC	1213	6	+	Arabidopsis thaliana	part of a light responsive element
ChFBX19	TCT-motif	TCTTAC	1538	6	+	Arabidopsis thaliana	part of a light responsive element
ChFBX2	TGACG-motif	TGACG	10	5	+	Hordeum vulgare	cis-acting regulatory element involved in the MeJA-responsiveness
ChFBX2	TGACG-motif	TGACG	839	5	-	Hordeum vulgare	cis-acting regulatory element involved in the MeJA-responsiveness
ChFBX2	TGACG-motif	TGACG	1113	5	-	Hordeum vulgare	cis-acting regulatory element involved in the MeJA-responsiveness
ChFBX2	TGACG-motif	TGACG	1186	5	+	Hordeum vulgare	cis-acting regulatory element involved in the MeJA-responsiveness
ChFBX2	GATA-motif	AAGATAAGATT	291	10	-	Arabidopsis thaliana	part of a light responsive element
ChFBX2	CGTCA-motif	CGTCA	10	5	-	Hordeum vulgare	cis-acting regulatory element involved in the MeJA-responsiveness
ChFBX2	CGTCA-motif	CGTCA	839	5	+	Hordeum vulgare	cis-acting regulatory element involved in the MeJA-responsiveness
ChFBX2	CGTCA-motif	CGTCA	1113	5	+	Hordeum vulgare	cis-acting regulatory element involved in the MeJA-responsiveness
ChFBX2	CGTCA-motif	CGTCA	1186	5	-	Hordeum vulgare	cis-acting regulatory element involved in the MeJA-responsiveness
ChFBX2	Box 4	ATTAAT	1773	6	-	Petroselinum crispum	part of a conserved DNA module involved in light responsiveness
ChFBX2	Box 4	ATTAAT	1782	6	-	Petroselinum crispum	part of a conserved DNA module involved in light responsiveness
ChFBX2	ARE	AAACCA	147	6	-	Zea mays	cis-acting regulatory element essential for the anaerobic induction
ChFBX2	ARE	AAACCA	175	6	-	Zea mays	cis-acting regulatory element essential for the anaerobic induction
ChFBX2	ARE	AAACCA	241	6	+	Zea mays	cis-acting regulatory element essential for the anaerobic induction
ChFBX2	ARE	AAACCA	615	6	-	Zea mays	cis-acting regulatory element essential for the anaerobic induction
ChFBX2	LTR	CCGAAA	739	6	-	Hordeum vulgare	cis-acting element involved in low-temperature responsiveness
ChFBX2	MRE	AACCTAA	484	7	-	Petroselinum crispum	MYB binding site involved in light responsiveness
ChFBX2	CCAAT-box	CAACGG	1054	6	+	Hordeum vulgare	MYBHv1 binding site
ChFBX2	CCAAT-box	CAACGG	1066	6	+	Hordeum vulgare	MYBHv1 binding site
ChFBX2	CCAAT-box	CAACGG	1146	6	+	Hordeum vulgare	MYBHv1 binding site
ChFBX2	CCAAT-box	CAACGG	1243	6	-	Hordeum vulgare	MYBHv1 binding site
ChFBX2	TCT-motif	TCTTAC	1033	6	-	Arabidopsis thaliana	part of a light responsive element
ChFBX2	TCT-motif	TCTTAC	1516	6	-	Arabidopsis thaliana	part of a light responsive element
ChFBX2	CAT-box	GCCACT	802	6	+	Arabidopsis thaliana	cis-acting regulatory element related to meristem expression
ChFBX2	G-box	GCCACGTGGA	1433	9	-	Arabidopsis thaliana	cis-acting regulatory element involved in light responsiveness
ChFBX2	GARE-motif	TCTGTTG	168	7	+	Brassica oleracea	gibberellin-responsive element
ChFBX2	GARE-motif	TCTGTTG	583	7	+	Brassica oleracea	gibberellin-responsive element
ChFBX20	AE-box	AGAAACAA	1472	8	-	Arabidopsis thaliana	part of a module for light response
ChFBX20	MBS	CAACTG	1296	6	+	Arabidopsis thaliana	MYB binding site involved in drought-inducibility
ChFBX20	TGA-element	AACGAC	26	6	+	Brassica oleracea	auxin-responsive element
ChFBX20	TGA-element	AACGAC	905	6	-	Brassica oleracea	auxin-responsive element
ChFBX20	G-box	TACGTG	524	6	-	Arabidopsis thaliana	cis-acting regulatory element involved in light responsiveness
ChFBX20	G-box	CACGAC	969	6	-	Zea mays	cis-acting regulatory element involved in light responsiveness
ChFBX20	G-box	GCCACGTGGA	1214	9	-	Arabidopsis thaliana	cis-acting regulatory element involved in light responsiveness
ChFBX20	G-box	CACGTG	1216	6	-	Arabidopsis thaliana	cis-acting regulatory element involved in light responsiveness
ChFBX20	G-box	GCCACGTGGA	1238	9	-	Arabidopsis thaliana	cis-acting regulatory element involved in light responsiveness
ChFBX20	G-box	ACACGTGGC	1239	9	+	Brassica napus	cis-acting regulatory element involved in light responsiveness
ChFBX20	G-box	CACGTG	1240	6	-	Arabidopsis thaliana	cis-acting regulatory element involved in light responsiveness
ChFBX20	CAG-motif	GAAAGGCAGAC	1421	10	-	Arabidopsis thaliana	part of a light response element
ChFBX20	AuxRR-core	GGTCCAT	1719	7	+	Nicotiana tabacum	cis-acting regulatory element involved in auxin responsiveness
ChFBX20	LTR	CCGAAA	1390	6	-	Hordeum vulgare	cis-acting element involved in low-temperature responsiveness
ChFBX20	ABRE	ACGTG	524	5	-	Arabidopsis thaliana	cis-acting element involved in the abscisic acid responsiveness
ChFBX20	ABRE	GACACGTGGC	1214	9	-	Triticum aestivum	cis-acting element involved in the abscisic acid responsiveness
ChFBX20	ABRE	CACGTG	1216	6	-	Arabidopsis thaliana	cis-acting element involved in the abscisic acid responsiveness
ChFBX20	ABRE	ACGTG	1217	5	+	Arabidopsis thaliana	cis-acting element involved in the abscisic acid responsiveness
ChFBX20	ABRE	GACACGTGGC	1238	9	+	Triticum aestivum	cis-acting element involved in the abscisic acid responsiveness
ChFBX20	ABRE	CACGTG	1240	6	-	Arabidopsis thaliana	cis-acting element involved in the abscisic acid responsiveness
ChFBX20	ABRE	ACGTG	1241	5	+	Arabidopsis thaliana	cis-acting element involved in the abscisic acid responsiveness
ChFBX20	ARE	AAACCA	1897	6	-	Zea mays	cis-acting regulatory element essential for the anaerobic induction
ChFBX20	CCAAT-box	CAACGG	18	6	-	Hordeum vulgare	MYBHv1 binding site
ChFBX20	CGTCA-motif	CGTCA	260	5	+	Hordeum vulgare	cis-acting regulatory element involved in the MeJA-responsiveness
ChFBX20	GT1-motif	GGTTAAT	1547	7	-	Avena sativa	light responsive element
ChFBX20	GT1-motif	GGTTAA	1548	6	-	Arabidopsis thaliana	light responsive element
ChFBX20	P-box	CCTTTTG	1953	7	+	Oryza sativa	gibberellin-responsive element
ChFBX20	TGACG-motif	TGACG	260	5	-	Hordeum vulgare	cis-acting regulatory element involved in the MeJA-responsiveness
ChFBX20	circadian	CAAAGATATC	561	9	-	Lycopersicon esculentum	cis-acting regulatory element involved in circadian control
ChFBX20	G-Box	CACGTG	1216	6	-	Pisum sativum	cis-acting regulatory element involved in light responsiveness
ChFBX20	G-Box	CACGTG	1240	6	-	Pisum sativum	cis-acting regulatory element involved in light responsiveness
ChFBX21	CGTCA-motif	CGTCA	1397	5	+	Hordeum vulgare	cis-acting regulatory element involved in the MeJA-responsiveness
ChFBX21	GATA-motif	AAGATAAGATT	1233	10	-	Arabidopsis thaliana	part of a light responsive element
ChFBX21	GCN4_motif	TGAGTCA	596	7	-	Oryza sativa	cis-regulatory element involved in endosperm expression
ChFBX21	TGACG-motif	TGACG	1397	5	-	Hordeum vulgare	cis-acting regulatory element involved in the MeJA-responsiveness
ChFBX21	ATC-motif	AGTAATCT	1079	8	+	Spinacia oleracea	part of a conserved DNA module involved in light responsiveness
ChFBX21	G-box	CACGTC	807	6	-	Zea mays	cis-acting regulatory element involved in light responsiveness
ChFBX21	G-box	CACGTC	1268	6	-	Zea mays	cis-acting regulatory element involved in light responsiveness
ChFBX21	GARE-motif	TCTGTTG	41	7	+	Brassica oleracea	gibberellin-responsive element
ChFBX21	GARE-motif	TCTGTTG	330	7	-	Brassica oleracea	gibberellin-responsive element
ChFBX21	GARE-motif	TCTGTTG	1509	7	-	Brassica oleracea	gibberellin-responsive element
ChFBX21	MBS	CAACTG	501	6	+	Arabidopsis thaliana	MYB binding site involved in drought-inducibility
ChFBX21	AE-box	AGAAACAA	1242	8	-	Arabidopsis thaliana	part of a module for light response
ChFBX21	ARE	AAACCA	14	6	-	Zea mays	cis-acting regulatory element essential for the anaerobic induction
ChFBX21	ARE	AAACCA	535	6	-	Zea mays	cis-acting regulatory element essential for the anaerobic induction
ChFBX21	ARE	AAACCA	1593	6	+	Zea mays	cis-acting regulatory element essential for the anaerobic induction
ChFBX21	ARE	AAACCA	1618	6	-	Zea mays	cis-acting regulatory element essential for the anaerobic induction
ChFBX21	ARE	AAACCA	1712	6	+	Zea mays	cis-acting regulatory element essential for the anaerobic induction
ChFBX21	Box 4	ATTAAT	1475	6	-	Petroselinum crispum	part of a conserved DNA module involved in light responsiveness
ChFBX21	Box 4	ATTAAT	1631	6	-	Petroselinum crispum	part of a conserved DNA module involved in light responsiveness
ChFBX21	ABRE	ACGTG	808	5	+	Arabidopsis thaliana	cis-acting element involved in the abscisic acid responsiveness
ChFBX21	ABRE	ACGTG	1269	5	+	Arabidopsis thaliana	cis-acting element involved in the abscisic acid responsiveness
ChFBX21	ACE	CTAACGTATT	69	9	+	Petroselinum crispum	cis-acting element involved in light responsiveness
ChFBX21	AuxRR-core	GGTCCAT	1657	7	-	Nicotiana tabacum	cis-acting regulatory element involved in auxin responsiveness
ChFBX22	TCT-motif	TCTTAC	389	6	-	Arabidopsis thaliana	part of a light responsive element
ChFBX22	TCT-motif	TCTTAC	1899	6	-	Arabidopsis thaliana	part of a light responsive element
ChFBX22	MRE	AACCTAA	1792	7	-	Petroselinum crispum	MYB binding site involved in light responsiveness
ChFBX22	ARE	AAACCA	74	6	+	Zea mays	cis-acting regulatory element essential for the anaerobic induction
ChFBX22	ARE	AAACCA	1957	6	-	Zea mays	cis-acting regulatory element essential for the anaerobic induction
ChFBX22	ABRE	AACCCGG	276	7	+	Arabidopsis thaliana	cis-acting element involved in the abscisic acid responsiveness
ChFBX22	ABRE	ACGTG	744	5	+	Arabidopsis thaliana	cis-acting element involved in the abscisic acid responsiveness
ChFBX22	ABRE	ACGTG	1288	5	+	Arabidopsis thaliana	cis-acting element involved in the abscisic acid responsiveness
ChFBX22	ABRE	ACGTG	1622	5	+	Arabidopsis thaliana	cis-acting element involved in the abscisic acid responsiveness
ChFBX22	GARE-motif	TCTGTTG	543	7	-	Brassica oleracea	gibberellin-responsive element
ChFBX22	3-AF1 binding site	TAAGAGAGGAA	1068	10	+	Solanum tuberosum	light responsive element
ChFBX22	G-box	CACGTC	743	6	-	Zea mays	cis-acting regulatory element involved in light responsiveness
ChFBX22	G-box	TAACACGTAG	1620	9	-	Brassica oleracea	cis-acting regulatory element involved in light responsiveness
ChFBX22	G-box	TACGTG	1621	6	+	Arabidopsis thaliana	cis-acting regulatory element involved in light responsiveness
ChFBX22	AE-box	AGAAACAA	1094	8	+	Arabidopsis thaliana	part of a module for light response
ChFBX22	G-Box	CACGTT	1287	6	-	Pisum sativum	cis-acting regulatory element involved in light responsiveness
ChFBX22	TATC-box	TATCCCA	263	7	-	Oryza sativa	cis-acting element involved in gibberellin-responsiveness
ChFBX22	circadian	CAAAGATATC	911	9	+	Lycopersicon esculentum	cis-acting regulatory element involved in circadian control
ChFBX22	circadian	CAAAGATATC	1104	9	-	Lycopersicon esculentum	cis-acting regulatory element involved in circadian control
ChFBX22	GA-motif	ATAGATAA	1101	8	+	Arabidopsis thaliana	part of a light responsive element
ChFBX22	GATA-motif	GATAGGA	313	7	+	Arabidopsis thaliana	part of a light responsive element
ChFBX22	GATA-motif	AAGATAAGATT	1429	10	+	Arabidopsis thaliana	part of a light responsive element
ChFBX22	TGACG-motif	TGACG	375	5	-	Hordeum vulgare	cis-acting regulatory element involved in the MeJA-responsiveness
ChFBX22	TGACG-motif	TGACG	516	5	-	Hordeum vulgare	cis-acting regulatory element involved in the MeJA-responsiveness
ChFBX22	TGACG-motif	TGACG	742	5	+	Hordeum vulgare	cis-acting regulatory element involved in the MeJA-responsiveness
ChFBX22	TGACG-motif	TGACG	1084	5	+	Hordeum vulgare	cis-acting regulatory element involved in the MeJA-responsiveness
ChFBX22	GT1-motif	GGTTAAT	932	7	+	Avena sativa	light responsive element
ChFBX22	GT1-motif	GGTTAAT	1059	7	+	Avena sativa	light responsive element
ChFBX22	ATCT-motif	AATCTAATCC	1440	9	+	Pisum sativum	part of a conserved DNA module involved in light responsiveness
ChFBX22	CGTCA-motif	CGTCA	375	5	+	Hordeum vulgare	cis-acting regulatory element involved in the MeJA-responsiveness
ChFBX22	CGTCA-motif	CGTCA	516	5	+	Hordeum vulgare	cis-acting regulatory element involved in the MeJA-responsiveness
ChFBX22	CGTCA-motif	CGTCA	742	5	-	Hordeum vulgare	cis-acting regulatory element involved in the MeJA-responsiveness
ChFBX22	CGTCA-motif	CGTCA	1084	5	-	Hordeum vulgare	cis-acting regulatory element involved in the MeJA-responsiveness
ChFBX23	Box 4	ATTAAT	49	6	+	Petroselinum crispum	part of a conserved DNA module involved in light responsiveness
ChFBX23	Box 4	ATTAAT	209	6	+	Petroselinum crispum	part of a conserved DNA module involved in light responsiveness
ChFBX23	ABRE	ACGTG	28	5	-	Arabidopsis thaliana	cis-acting element involved in the abscisic acid responsiveness
ChFBX23	ARE	AAACCA	8	6	-	Zea mays	cis-acting regulatory element essential for the anaerobic induction
ChFBX23	ARE	AAACCA	14	6	-	Zea mays	cis-acting regulatory element essential for the anaerobic induction
ChFBX23	ARE	AAACCA	41	6	+	Zea mays	cis-acting regulatory element essential for the anaerobic induction
ChFBX23	ARE	AAACCA	397	6	-	Zea mays	cis-acting regulatory element essential for the anaerobic induction
ChFBX23	ARE	AAACCA	578	6	-	Zea mays	cis-acting regulatory element essential for the anaerobic induction
ChFBX23	ARE	AAACCA	784	6	-	Zea mays	cis-acting regulatory element essential for the anaerobic induction
ChFBX23	HD-Zip 3	GTAAT(G/C)ATTAC	106	9.5	+	Arabidopsis thaliana	protein binding site
ChFBX23	ACE	CTAACGTATT	26	9	+	Petroselinum crispum	cis-acting element involved in light responsiveness
ChFBX23	LTR	CCGAAA	1122	6	+	Hordeum vulgare	cis-acting element involved in low-temperature responsiveness
ChFBX23	TCT-motif	TCTTAC	1460	6	-	Arabidopsis thaliana	part of a light responsive element
ChFBX23	MBS	CAACTG	393	6	+	Arabidopsis thaliana	MYB binding site involved in drought-inducibility
ChFBX23	MBS	CAACTG	1352	6	-	Arabidopsis thaliana	MYB binding site involved in drought-inducibility
ChFBX23	MBS	CAACTG	1799	6	-	Arabidopsis thaliana	MYB binding site involved in drought-inducibility
ChFBX23	TGA-element	AACGAC	1265	6	-	Brassica oleracea	auxin-responsive element
ChFBX23	ATC-motif	AGTAATCT	1371	8	-	Spinacia oleracea	part of a conserved DNA module involved in light responsiveness
ChFBX23	G-box	TACGTG	28	6	-	Arabidopsis thaliana	cis-acting regulatory element involved in light responsiveness
ChFBX23	I-box	gGATAAGGTG	492	9	-	Zea mays	part of a light responsive element
ChFBX23	TGACG-motif	TGACG	422	5	+	Hordeum vulgare	cis-acting regulatory element involved in the MeJA-responsiveness
ChFBX23	CGTCA-motif	CGTCA	422	5	-	Hordeum vulgare	cis-acting regulatory element involved in the MeJA-responsiveness
ChFBX23	TC-rich repeats	ATTCTCTAAC	654	9	+	Nicotiana tabacum	cis-acting element involved in defense and stress responsiveness
ChFBX23	TC-rich repeats	GTTTTCTTAC	1048	9	+	Nicotiana tabacum	cis-acting element involved in defense and stress responsiveness
ChFBX23	ATCT-motif	AATCTAATCC	1288	9	-	Pisum sativum	part of a conserved DNA module involved in light responsiveness
ChFBX24	AE-box	AGAAACTT	1419	8	-	Arabidopsis thaliana	part of a module for light response
ChFBX24	CCAAT-box	CAACGG	1621	6	-	Hordeum vulgare	MYBHv1 binding site
ChFBX24	CCAAT-box	CAACGG	1941	6	-	Hordeum vulgare	MYBHv1 binding site
ChFBX24	TCT-motif	TCTTAC	1570	6	+	Arabidopsis thaliana	part of a light responsive element
ChFBX24	Box 4	ATTAAT	187	6	+	Petroselinum crispum	part of a conserved DNA module involved in light responsiveness
ChFBX24	Box 4	ATTAAT	307	6	+	Petroselinum crispum	part of a conserved DNA module involved in light responsiveness
ChFBX24	Box 4	ATTAAT	330	6	+	Petroselinum crispum	part of a conserved DNA module involved in light responsiveness
ChFBX24	Box 4	ATTAAT	966	6	+	Petroselinum crispum	part of a conserved DNA module involved in light responsiveness
ChFBX24	Box 4	ATTAAT	1711	6	-	Petroselinum crispum	part of a conserved DNA module involved in light responsiveness
ChFBX24	ARE	AAACCA	1214	6	+	Zea mays	cis-acting regulatory element essential for the anaerobic induction
ChFBX24	ARE	AAACCA	1794	6	-	Zea mays	cis-acting regulatory element essential for the anaerobic induction
ChFBX24	ARE	AAACCA	1799	6	-	Zea mays	cis-acting regulatory element essential for the anaerobic induction
ChFBX24	ARE	AAACCA	1928	6	-	Zea mays	cis-acting regulatory element essential for the anaerobic induction
ChFBX24	ACE	CTAACGTATT	579	9	+	Petroselinum crispum	cis-acting element involved in light responsiveness
ChFBX24	GT1-motif	GGTTAA	426	6	+	Arabidopsis thaliana	light responsive element
ChFBX24	TCCC-motif	TCTCCCT	1079	7	+	Spinacia oleracea	part of a light responsive element
ChFBX24	CGTCA-motif	CGTCA	1473	5	+	Hordeum vulgare	cis-acting regulatory element involved in the MeJA-responsiveness
ChFBX24	TGACG-motif	TGACG	1473	5	-	Hordeum vulgare	cis-acting regulatory element involved in the MeJA-responsiveness
ChFBX24	P-box	CCTTTTG	1994	7	-	Oryza sativa	gibberellin-responsive element
ChFBX25	CGTCA-motif	CGTCA	459	5	-	Hordeum vulgare	cis-acting regulatory element involved in the MeJA-responsiveness
ChFBX25	CGTCA-motif	CGTCA	1151	5	-	Hordeum vulgare	cis-acting regulatory element involved in the MeJA-responsiveness
ChFBX25	CGTCA-motif	CGTCA	1169	5	+	Hordeum vulgare	cis-acting regulatory element involved in the MeJA-responsiveness
ChFBX25	TCA-element	TCAGAAGAGG	1721	9	-	Brassica oleracea	cis-acting element involved in salicylic acid responsiveness
ChFBX25	ATCT-motif	AATCTAATCC	1789	9	+	Pisum sativum	part of a conserved DNA module involved in light responsiveness
ChFBX25	GT1-motif	GGTTAAT	535	7	+	Avena sativa	light responsive element
ChFBX25	GT1-motif	GGTTAA	1579	6	-	Arabidopsis thaliana	light responsive element
ChFBX25	TGACG-motif	TGACG	459	5	+	Hordeum vulgare	cis-acting regulatory element involved in the MeJA-responsiveness
ChFBX25	TGACG-motif	TGACG	1151	5	+	Hordeum vulgare	cis-acting regulatory element involved in the MeJA-responsiveness
ChFBX25	TGACG-motif	TGACG	1169	5	-	Hordeum vulgare	cis-acting regulatory element involved in the MeJA-responsiveness
ChFBX25	GATA-motif	AAGGATAAGG	1909	9	-	Solanum tuberosum	part of a light responsive element
ChFBX25	G-Box	CACGTT	146	6	-	Pisum sativum	cis-acting regulatory element involved in light responsiveness
ChFBX25	TGA-element	AACGAC	1507	6	+	Brassica oleracea	auxin-responsive element
ChFBX25	TGA-element	AACGAC	1513	6	-	Brassica oleracea	auxin-responsive element
ChFBX25	MBS	CAACTG	1871	6	-	Arabidopsis thaliana	MYB binding site involved in drought-inducibility
ChFBX25	MSA-like	(T/C)C(T/C)AACGG(T/C)(T/C)A	1703	9	+	Catharanthus roseus	cis-acting element involved in cell cycle regulation
ChFBX25	G-box	TAACACGTAG	1519	9	-	Brassica oleracea	cis-acting regulatory element involved in light responsiveness
ChFBX25	I-box	TGATAATGT	1443	9	-	Solanum tuberosum	part of a light responsive element
ChFBX25	ABRE	ACGTG	147	5	+	Arabidopsis thaliana	cis-acting element involved in the abscisic acid responsiveness
ChFBX25	ARE	AAACCA	482	6	+	Zea mays	cis-acting regulatory element essential for the anaerobic induction
ChFBX25	ARE	AAACCA	717	6	+	Zea mays	cis-acting regulatory element essential for the anaerobic induction
ChFBX25	ARE	AAACCA	1397	6	+	Zea mays	cis-acting regulatory element essential for the anaerobic induction
ChFBX25	LTR	CCGAAA	1492	6	-	Hordeum vulgare	cis-acting element involved in low-temperature responsiveness
ChFBX25	MRE	AACCTAA	1782	7	+	Petroselinum crispum	MYB binding site involved in light responsiveness
ChFBX25	MRE	AACCTAA	1789	7	+	Petroselinum crispum	MYB binding site involved in light responsiveness
ChFBX25	Box II	ACACGTTGT	144	9	-	Sinapis alba	part of a light responsive element
ChFBX26	AE-box	AGAAACAA	1334	8	-	Arabidopsis thaliana	part of a module for light response
ChFBX26	CAT-box	GCCACT	502	6	-	Arabidopsis thaliana	cis-acting regulatory element related to meristem expression
ChFBX26	MBS	CAACTG	18	6	-	Arabidopsis thaliana	MYB binding site involved in drought-inducibility
ChFBX26	I-box	gGATAAGGTG	1176	9	+	Zea mays	part of a light responsive element
ChFBX26	I-box	cCATATCCAAT	1460	10	-	Flaveria trinervia	part of a light responsive element
ChFBX26	GARE-motif	TCTGTTG	1626	7	-	Brassica oleracea	gibberellin-responsive element
ChFBX26	GARE-motif	TCTGTTG	1920	7	+	Brassica oleracea	gibberellin-responsive element
ChFBX26	Sp1	GGGCGG	1396	6	+	Oryza sativa	light responsive element
ChFBX26	G-box	CACGTG	1126	6	-	Arabidopsis thaliana	cis-acting regulatory element involved in light responsiveness
ChFBX26	AT-rich element	ATAGAAATCAA	482	10	+	Glycine max	binding site of AT-rich DNA binding protein (ATBP-1)
ChFBX26	AT-rich element	ATAGAAATCAA	1875	10	-	Glycine max	binding site of AT-rich DNA binding protein (ATBP-1)
ChFBX26	MRE	AACCTAA	1564	7	+	Petroselinum crispum	MYB binding site involved in light responsiveness
ChFBX26	AuxRR-core	GGTCCAT	278	7	+	Nicotiana tabacum	cis-acting regulatory element involved in auxin responsiveness
ChFBX26	ARE	AAACCA	10	6	+	Zea mays	cis-acting regulatory element essential for the anaerobic induction
ChFBX26	ARE	AAACCA	90	6	-	Zea mays	cis-acting regulatory element essential for the anaerobic induction
ChFBX26	ARE	AAACCA	437	6	-	Zea mays	cis-acting regulatory element essential for the anaerobic induction
ChFBX26	ABRE	GACACGTGGC	1108	9	-	Triticum aestivum	cis-acting element involved in the abscisic acid responsiveness
ChFBX26	ABRE	CACGTG	1126	6	-	Arabidopsis thaliana	cis-acting element involved in the abscisic acid responsiveness
ChFBX26	ABRE	ACGTG	1127	5	+	Arabidopsis thaliana	cis-acting element involved in the abscisic acid responsiveness
ChFBX26	Box 4	ATTAAT	52	6	+	Petroselinum crispum	part of a conserved DNA module involved in light responsiveness
ChFBX26	Box 4	ATTAAT	1932	6	-	Petroselinum crispum	part of a conserved DNA module involved in light responsiveness
ChFBX26	CGTCA-motif	CGTCA	945	5	-	Hordeum vulgare	cis-acting regulatory element involved in the MeJA-responsiveness
ChFBX26	TGACG-motif	TGACG	945	5	+	Hordeum vulgare	cis-acting regulatory element involved in the MeJA-responsiveness
ChFBX26	GTGGC-motif	CATCGTGTGGC	1316	10	+	Arabidopsis thaliana	part of a light responsive element
ChFBX26	G-Box	CACGTG	1126	6	-	Pisum sativum	cis-acting regulatory element involved in light responsiveness
ChFBX26	LAMP-element	CTTTATCA	788	8	+	Pisum sativum	part of a light responsive element
ChFBX27	GTGGC-motif	CATCGTGTGGC	1342	10	+	Arabidopsis thaliana	part of a light responsive element
ChFBX27	TGACG-motif	TGACG	971	5	+	Hordeum vulgare	cis-acting regulatory element involved in the MeJA-responsiveness
ChFBX27	TATC-box	TATCCCA	184	7	+	Oryza sativa	cis-acting element involved in gibberellin-responsiveness
ChFBX27	G-Box	CACGTT	342	6	-	Pisum sativum	cis-acting regulatory element involved in light responsiveness
ChFBX27	G-Box	CACGTG	1152	6	-	Pisum sativum	cis-acting regulatory element involved in light responsiveness
ChFBX27	LAMP-element	CTTTATCA	335	8	+	Pisum sativum	part of a light responsive element
ChFBX27	CGTCA-motif	CGTCA	971	5	-	Hordeum vulgare	cis-acting regulatory element involved in the MeJA-responsiveness
ChFBX27	TCA-element	CCATCTTTTT	739	9	+	Nicotiana tabacum	cis-acting element involved in salicylic acid responsiveness
ChFBX27	ABRE	ACGTG	343	5	+	Arabidopsis thaliana	cis-acting element involved in the abscisic acid responsiveness
ChFBX27	ABRE	GACACGTGGC	1134	9	-	Triticum aestivum	cis-acting element involved in the abscisic acid responsiveness
ChFBX27	ABRE	CACGTG	1152	6	-	Arabidopsis thaliana	cis-acting element involved in the abscisic acid responsiveness
ChFBX27	ABRE	ACGTG	1153	5	+	Arabidopsis thaliana	cis-acting element involved in the abscisic acid responsiveness
ChFBX27	Box 4	ATTAAT	1936	6	-	Petroselinum crispum	part of a conserved DNA module involved in light responsiveness
ChFBX27	LTR	CCGAAA	993	6	-	Hordeum vulgare	cis-acting element involved in low-temperature responsiveness
ChFBX27	MRE	AACCTAA	1590	7	+	Petroselinum crispum	MYB binding site involved in light responsiveness
ChFBX27	TCT-motif	TCTTAC	115	6	-	Arabidopsis thaliana	part of a light responsive element
ChFBX27	AE-box	AGAAACAA	1360	8	-	Arabidopsis thaliana	part of a module for light response
ChFBX27	Sp1	GGGCGG	1422	6	+	Oryza sativa	light responsive element
ChFBX27	G-box	CACGTG	1152	6	-	Arabidopsis thaliana	cis-acting regulatory element involved in light responsiveness
ChFBX27	I-box	gGATAAGGTG	1202	9	+	Zea mays	part of a light responsive element
ChFBX27	I-box	cCATATCCAAT	1486	10	-	Flaveria trinervia	part of a light responsive element
ChFBX27	GARE-motif	TCTGTTG	1652	7	-	Brassica oleracea	gibberellin-responsive element
ChFBX27	GARE-motif	TCTGTTG	1924	7	+	Brassica oleracea	gibberellin-responsive element
ChFBX28	GATA-motif	AAGGATAAGG	73	9	+	Solanum tuberosum	part of a light responsive element
ChFBX28	circadian	CAAAGATATC	986	9	+	Lycopersicon esculentum	cis-acting regulatory element involved in circadian control
ChFBX28	circadian	CAAAGATATC	1661	9	+	Lycopersicon esculentum	cis-acting regulatory element involved in circadian control
ChFBX28	G-Box	TCCACATGGCA	543	10	+	Triticum aestivum	cis-acting regulatory element involved in light responsiveness
ChFBX28	GCN4_motif	TGAGTCA	1795	7	-	Oryza sativa	cis-regulatory element involved in endosperm expression
ChFBX28	P-box	CCTTTTG	1887	7	+	Oryza sativa	gibberellin-responsive element
ChFBX28	TCA-element	TCAGAAGAGG	481	9	+	Brassica oleracea	cis-acting element involved in salicylic acid responsiveness
ChFBX28	TCA-element	CCATCTTTTT	1814	9	+	Nicotiana tabacum	cis-acting element involved in salicylic acid responsiveness
ChFBX28	GT1-motif	GGTTAAT	1071	7	-	Avena sativa	light responsive element
ChFBX28	GT1-motif	GGTTAA	1072	6	-	Arabidopsis thaliana	light responsive element
ChFBX28	GT1-motif	GGTTAA	1658	6	+	Arabidopsis thaliana	light responsive element
ChFBX28	TCCC-motif	TCTCCCT	272	7	-	Spinacia oleracea	part of a light responsive element
ChFBX28	ARE	AAACCA	865	6	+	Zea mays	cis-acting regulatory element essential for the anaerobic induction
ChFBX28	ARE	AAACCA	1582	6	+	Zea mays	cis-acting regulatory element essential for the anaerobic induction
ChFBX28	ARE	AAACCA	1678	6	+	Zea mays	cis-acting regulatory element essential for the anaerobic induction
ChFBX28	ARE	AAACCA	1762	6	+	Zea mays	cis-acting regulatory element essential for the anaerobic induction
ChFBX28	Box 4	ATTAAT	930	6	+	Petroselinum crispum	part of a conserved DNA module involved in light responsiveness
ChFBX28	Box 4	ATTAAT	1422	6	-	Petroselinum crispum	part of a conserved DNA module involved in light responsiveness
ChFBX28	LTR	CCGAAA	786	6	+	Hordeum vulgare	cis-acting element involved in low-temperature responsiveness
ChFBX28	LTR	CCGAAA	812	6	+	Hordeum vulgare	cis-acting element involved in low-temperature responsiveness
ChFBX28	LTR	CCGAAA	884	6	+	Hordeum vulgare	cis-acting element involved in low-temperature responsiveness
ChFBX28	LTR	CCGAAA	903	6	+	Hordeum vulgare	cis-acting element involved in low-temperature responsiveness
ChFBX28	LTR	CCGAAA	1148	6	+	Hordeum vulgare	cis-acting element involved in low-temperature responsiveness
ChFBX28	LTR	CCGAAA	1221	6	+	Hordeum vulgare	cis-acting element involved in low-temperature responsiveness
ChFBX28	CAT-box	GCCACT	296	6	-	Arabidopsis thaliana	cis-acting regulatory element related to meristem expression
ChFBX28	HD-Zip 1	CAAT(A/T)ATTG	1451	8.5	-	Arabidopsis thaliana	element involved in differentiation of the palisade mesophyll cells
ChFBX29	TGACG-motif	TGACG	349	5	+	Hordeum vulgare	cis-acting regulatory element involved in the MeJA-responsiveness
ChFBX29	GATA-motif	GATAGGA	1000	7	+	Arabidopsis thaliana	part of a light responsive element
ChFBX29	G-Box	CACGTG	1677	6	-	Pisum sativum	cis-acting regulatory element involved in light responsiveness
ChFBX29	CGTCA-motif	CGTCA	349	5	-	Hordeum vulgare	cis-acting regulatory element involved in the MeJA-responsiveness
ChFBX29	TC-rich repeats	GTTTTCTTAC	1696	9	-	Nicotiana tabacum	cis-acting element involved in defense and stress responsiveness
ChFBX29	ACA-motif	AATCACAACCATA	582	12	+	Arabidopsis thaliana	part of gapA in (gapA-CMA1) involved with light responsiveness
ChFBX29	ATCT-motif	AATCTAATCC	1209	9	-	Pisum sativum	part of a conserved DNA module involved in light responsiveness
ChFBX29	TCCC-motif	TCTCCCT	1025	7	-	Spinacia oleracea	part of a light responsive element
ChFBX29	TCCC-motif	TCTCCCT	1134	7	+	Spinacia oleracea	part of a light responsive element
ChFBX29	GT1-motif	GGTTAA	1094	6	+	Arabidopsis thaliana	light responsive element
ChFBX29	Box 4	ATTAAT	1771	6	-	Petroselinum crispum	part of a conserved DNA module involved in light responsiveness
ChFBX29	ABRE	GCCGCGTGGC	761	9	-	Oryza sativa	cis-acting element involved in the abscisic acid responsiveness
ChFBX29	ABRE	ACGTG	1175	5	+	Arabidopsis thaliana	cis-acting element involved in the abscisic acid responsiveness
ChFBX29	ABRE	CACGTG	1677	6	-	Arabidopsis thaliana	cis-acting element involved in the abscisic acid responsiveness
ChFBX29	ABRE	ACGTG	1678	5	+	Arabidopsis thaliana	cis-acting element involved in the abscisic acid responsiveness
ChFBX29	ARE	AAACCA	92	6	+	Zea mays	cis-acting regulatory element essential for the anaerobic induction
ChFBX29	ARE	AAACCA	1041	6	-	Zea mays	cis-acting regulatory element essential for the anaerobic induction
ChFBX29	ARE	AAACCA	1585	6	-	Zea mays	cis-acting regulatory element essential for the anaerobic induction
ChFBX29	MBS	CAACTG	1657	6	-	Arabidopsis thaliana	MYB binding site involved in drought-inducibility
ChFBX29	G-box	TACGTG	1174	6	+	Arabidopsis thaliana	cis-acting regulatory element involved in light responsiveness
ChFBX29	G-box	CACGTG	1677	6	-	Arabidopsis thaliana	cis-acting regulatory element involved in light responsiveness
ChFBX3	G-box	TAAACGTG	1961	8	-	Brassica oleracea	cis-acting regulatory element involved in light responsiveness
ChFBX3	AE-box	AGAAACAA	1431	8	+	Arabidopsis thaliana	part of a module for light response
ChFBX3	AE-box	AGAAACAA	1741	8	-	Arabidopsis thaliana	part of a module for light response
ChFBX3	TCT-motif	TCTTAC	1512	6	+	Arabidopsis thaliana	part of a light responsive element
ChFBX3	ARE	AAACCA	1421	6	+	Zea mays	cis-acting regulatory element essential for the anaerobic induction
ChFBX3	ARE	AAACCA	1534	6	+	Zea mays	cis-acting regulatory element essential for the anaerobic induction
ChFBX3	ARE	AAACCA	1567	6	+	Zea mays	cis-acting regulatory element essential for the anaerobic induction
ChFBX3	Box 4	ATTAAT	670	6	+	Petroselinum crispum	part of a conserved DNA module involved in light responsiveness
ChFBX3	Box 4	ATTAAT	674	6	+	Petroselinum crispum	part of a conserved DNA module involved in light responsiveness
ChFBX3	Box 4	ATTAAT	709	6	+	Petroselinum crispum	part of a conserved DNA module involved in light responsiveness
ChFBX3	Box 4	ATTAAT	1007	6	-	Petroselinum crispum	part of a conserved DNA module involved in light responsiveness
ChFBX3	Box 4	ATTAAT	1835	6	-	Petroselinum crispum	part of a conserved DNA module involved in light responsiveness
ChFBX3	ABRE	ACGTG	1961	5	-	Arabidopsis thaliana	cis-acting element involved in the abscisic acid responsiveness
ChFBX3	LTR	CCGAAA	1530	6	+	Hordeum vulgare	cis-acting element involved in low-temperature responsiveness
ChFBX3	ATCT-motif	AATCTAATCC	1198	9	-	Pisum sativum	part of a conserved DNA module involved in light responsiveness
ChFBX3	GT1-motif	GGTTAA	192	6	-	Arabidopsis thaliana	light responsive element
ChFBX3	TCCC-motif	TCTCCCT	1461	7	+	Spinacia oleracea	part of a light responsive element
ChFBX3	GATA-motif	AAGATAAGATT	1923	10	-	Arabidopsis thaliana	part of a light responsive element
ChFBX3	circadian	CAAAGATATC	1807	9	+	Lycopersicon esculentum	cis-acting regulatory element involved in circadian control
ChFBX3	G-Box	CACGTT	1961	6	+	Pisum sativum	cis-acting regulatory element involved in light responsiveness
ChFBX3	LS7	CAGATTTATTTTTA	1818	13	-	Zea mays	part of a light responsive element
ChFBX30	TCT-motif	TCTTAC	663	6	-	Arabidopsis thaliana	part of a light responsive element
ChFBX30	TCT-motif	TCTTAC	793	6	+	Arabidopsis thaliana	part of a light responsive element
ChFBX30	TCT-motif	TCTTAC	1534	6	+	Arabidopsis thaliana	part of a light responsive element
ChFBX30	LTR	CCGAAA	1674	6	-	Hordeum vulgare	cis-acting element involved in low-temperature responsiveness
ChFBX30	ACE	CTAACGTATT	220	9	-	Petroselinum crispum	cis-acting element involved in light responsiveness
ChFBX30	ARE	AAACCA	1751	6	+	Zea mays	cis-acting regulatory element essential for the anaerobic induction
ChFBX30	ABRE	CACGTG	1721	6	-	Arabidopsis thaliana	cis-acting element involved in the abscisic acid responsiveness
ChFBX30	ABRE	ACGTG	1722	5	+	Arabidopsis thaliana	cis-acting element involved in the abscisic acid responsiveness
ChFBX30	ABRE	ACGTG	1730	5	-	Arabidopsis thaliana	cis-acting element involved in the abscisic acid responsiveness
ChFBX30	ABRE	CACGTG	1735	6	-	Arabidopsis thaliana	cis-acting element involved in the abscisic acid responsiveness
ChFBX30	ABRE	ACGTG	1736	5	+	Arabidopsis thaliana	cis-acting element involved in the abscisic acid responsiveness
ChFBX30	Box 4	ATTAAT	1045	6	-	Petroselinum crispum	part of a conserved DNA module involved in light responsiveness
ChFBX30	Box 4	ATTAAT	1138	6	-	Petroselinum crispum	part of a conserved DNA module involved in light responsiveness
ChFBX30	Box 4	ATTAAT	1222	6	-	Petroselinum crispum	part of a conserved DNA module involved in light responsiveness
ChFBX30	Box 4	ATTAAT	1283	6	-	Petroselinum crispum	part of a conserved DNA module involved in light responsiveness
ChFBX30	Box 4	ATTAAT	1476	6	-	Petroselinum crispum	part of a conserved DNA module involved in light responsiveness
ChFBX30	G-box	CACGAC	502	6	+	Zea mays	cis-acting regulatory element involved in light responsiveness
ChFBX30	G-box	CACGTG	1721	6	-	Arabidopsis thaliana	cis-acting regulatory element involved in light responsiveness
ChFBX30	G-box	CACGTC	1730	6	+	Zea mays	cis-acting regulatory element involved in light responsiveness
ChFBX30	G-box	CACGTG	1735	6	-	Arabidopsis thaliana	cis-acting regulatory element involved in light responsiveness
ChFBX30	AuxRE	TGTCTCAATAAG	1584	11	-	Glycine max	part of an auxin-responsive element
ChFBX30	GCN4_motif	TGAGTCA	1662	7	+	Oryza sativa	cis-regulatory element involved in endosperm expression
ChFBX30	G-Box	CACGTG	1721	6	-	Pisum sativum	cis-acting regulatory element involved in light responsiveness
ChFBX30	G-Box	CACGTG	1735	6	-	Pisum sativum	cis-acting regulatory element involved in light responsiveness
ChFBX30	circadian	CAAAGATATC	165	9	-	Lycopersicon esculentum	cis-acting regulatory element involved in circadian control
ChFBX30	P-box	CCTTTTG	1710	7	-	Oryza sativa	gibberellin-responsive element
ChFBX30	TGACG-motif	TGACG	731	5	+	Hordeum vulgare	cis-acting regulatory element involved in the MeJA-responsiveness
ChFBX30	TGACG-motif	TGACG	1732	5	-	Hordeum vulgare	cis-acting regulatory element involved in the MeJA-responsiveness
ChFBX30	TCCC-motif	TCTCCCT	64	7	-	Spinacia oleracea	part of a light responsive element
ChFBX30	TCCC-motif	TCTCCCT	1913	7	+	Spinacia oleracea	part of a light responsive element
ChFBX30	TC-rich repeats	GTTTTCTTAC	153	9	+	Nicotiana tabacum	cis-acting element involved in defense and stress responsiveness
ChFBX30	TC-rich repeats	GTTTTCTTAC	1530	9	+	Nicotiana tabacum	cis-acting element involved in defense and stress responsiveness
ChFBX30	CGTCA-motif	CGTCA	731	5	-	Hordeum vulgare	cis-acting regulatory element involved in the MeJA-responsiveness
ChFBX30	CGTCA-motif	CGTCA	1732	5	+	Hordeum vulgare	cis-acting regulatory element involved in the MeJA-responsiveness
ChFBX31	LTR	CCGAAA	1273	6	+	Hordeum vulgare	cis-acting element involved in low-temperature responsiveness
ChFBX31	Box 4	ATTAAT	288	6	+	Petroselinum crispum	part of a conserved DNA module involved in light responsiveness
ChFBX31	ABRE	CACGTG	1707	6	-	Arabidopsis thaliana	cis-acting element involved in the abscisic acid responsiveness
ChFBX31	ABRE	ACGTG	1708	5	+	Arabidopsis thaliana	cis-acting element involved in the abscisic acid responsiveness
ChFBX31	ABRE	CACGTG	1739	6	-	Arabidopsis thaliana	cis-acting element involved in the abscisic acid responsiveness
ChFBX31	ABRE	ACGTG	1740	5	+	Arabidopsis thaliana	cis-acting element involved in the abscisic acid responsiveness
ChFBX31	ABRE	ACGTG	1766	5	+	Arabidopsis thaliana	cis-acting element involved in the abscisic acid responsiveness
ChFBX31	ARE	AAACCA	214	6	+	Zea mays	cis-acting regulatory element essential for the anaerobic induction
ChFBX31	ARE	AAACCA	1853	6	+	Zea mays	cis-acting regulatory element essential for the anaerobic induction
ChFBX31	chs-CMA2a	TCACTTGA	1468	8	+	Petroselinum crispum	part of a light responsive element
ChFBX31	chs-CMA2a	TCACTTGA	1495	8	-	Petroselinum crispum	part of a light responsive element
ChFBX31	Box II	TGGTAATAA	822	9	-	Solanum tuberosum	part of a light responsive element
ChFBX31	CAT-box	GCCACT	500	6	-	Arabidopsis thaliana	cis-acting regulatory element related to meristem expression
ChFBX31	AE-box	AGAAACTT	69	8	-	Arabidopsis thaliana	part of a module for light response
ChFBX31	G-box	ACACGTGT	1706	8	-	Brassica napus	cis-acting regulatory element involved in light responsiveness
ChFBX31	G-box	CACGTG	1707	6	-	Arabidopsis thaliana	cis-acting regulatory element involved in light responsiveness
ChFBX31	G-box	CACGTG	1739	6	-	Arabidopsis thaliana	cis-acting regulatory element involved in light responsiveness
ChFBX31	G-box	CACGTC	1765	6	-	Zea mays	cis-acting regulatory element involved in light responsiveness
ChFBX31	MBSI	TTTTTACGGTTA	529	11	+	Petunia hybrida	MYB binding site involved in flavonoid biosynthetic genes regulation
ChFBX31	chs-CMA1a	TTACTTAA	653	8	+	Daucus carota	part of a light responsive element
ChFBX31	P-box	CAACAAACCCCTT	1668	12	-	Petroselinum crispum	gibberellin-responsive element and part of a light responsive element
ChFBX31	TGACG-motif	TGACG	1	5	+	Hordeum vulgare	cis-acting regulatory element involved in the MeJA-responsiveness
ChFBX31	TGACG-motif	TGACG	321	5	+	Hordeum vulgare	cis-acting regulatory element involved in the MeJA-responsiveness
ChFBX31	TGACG-motif	TGACG	984	5	+	Hordeum vulgare	cis-acting regulatory element involved in the MeJA-responsiveness
ChFBX31	TGACG-motif	TGACG	1764	5	+	Hordeum vulgare	cis-acting regulatory element involved in the MeJA-responsiveness
ChFBX31	GATA-motif	AAGGATAAGG	24	9	+	Solanum tuberosum	part of a light responsive element
ChFBX31	GATA-motif	AAGATAAGATT	1935	10	+	Arabidopsis thaliana	part of a light responsive element
ChFBX31	G-Box	CACGTG	1707	6	-	Pisum sativum	cis-acting regulatory element involved in light responsiveness
ChFBX31	G-Box	CACGTG	1739	6	-	Pisum sativum	cis-acting regulatory element involved in light responsiveness
ChFBX31	CGTCA-motif	CGTCA	1	5	-	Hordeum vulgare	cis-acting regulatory element involved in the MeJA-responsiveness
ChFBX31	CGTCA-motif	CGTCA	321	5	-	Hordeum vulgare	cis-acting regulatory element involved in the MeJA-responsiveness
ChFBX31	CGTCA-motif	CGTCA	984	5	-	Hordeum vulgare	cis-acting regulatory element involved in the MeJA-responsiveness
ChFBX31	CGTCA-motif	CGTCA	1764	5	-	Hordeum vulgare	cis-acting regulatory element involved in the MeJA-responsiveness
ChFBX31	TCA-element	CCATCTTTTT	1932	9	-	Nicotiana tabacum	cis-acting element involved in salicylic acid responsiveness
ChFBX31	TCCC-motif	TCTCCCT	1799	7	+	Spinacia oleracea	part of a light responsive element
ChFBX31	GT1-motif	GCGGTAATT	455	9	+	Oryza sativa	light responsive element
ChFBX31	GT1-motif	GGTTAAT	536	7	+	Avena sativa	light responsive element
ChFBX31	GT1-motif	GGTTAA	657	6	-	Arabidopsis thaliana	light responsive element
ChFBX31	GT1-motif	GGTTAAT	1020	7	+	Avena sativa	light responsive element
ChFBX31	GT1-motif	GGTTAA	1809	6	-	Arabidopsis thaliana	light responsive element
ChFBX32	LTR	CCGAAA	1408	6	+	Hordeum vulgare	cis-acting element involved in low-temperature responsiveness
ChFBX32	ARE	AAACCA	31	6	+	Zea mays	cis-acting regulatory element essential for the anaerobic induction
ChFBX32	Box 4	ATTAAT	110	6	+	Petroselinum crispum	part of a conserved DNA module involved in light responsiveness
ChFBX32	Box 4	ATTAAT	457	6	+	Petroselinum crispum	part of a conserved DNA module involved in light responsiveness
ChFBX32	Box 4	ATTAAT	548	6	+	Petroselinum crispum	part of a conserved DNA module involved in light responsiveness
ChFBX32	ABRE	CACGTG	785	6	+	Arabidopsis thaliana	cis-acting element involved in the abscisic acid responsiveness
ChFBX32	ABRE	ACGTG	786	5	+	Arabidopsis thaliana	cis-acting element involved in the abscisic acid responsiveness
ChFBX32	ABRE	ACGTG	1634	5	-	Arabidopsis thaliana	cis-acting element involved in the abscisic acid responsiveness
ChFBX32	ABRE	GCCGCGTGGC	1651	9	-	Oryza sativa	cis-acting element involved in the abscisic acid responsiveness
ChFBX32	ABRE	CACGTG	1653	6	-	Arabidopsis thaliana	cis-acting element involved in the abscisic acid responsiveness
ChFBX32	ABRE	ACGTG	1654	5	+	Arabidopsis thaliana	cis-acting element involved in the abscisic acid responsiveness
ChFBX32	ABRE	ACGTG	1934	5	+	Arabidopsis thaliana	cis-acting element involved in the abscisic acid responsiveness
ChFBX32	Box II	CCACGTGGC	1651	9	-	Petroselinum crispum	part of a light responsive element
ChFBX32	Box II	CCACGTGGC	1652	9	+	Petroselinum crispum	part of a light responsive element
ChFBX32	CCAAT-box	CAACGG	1622	6	+	Hordeum vulgare	MYBHv1 binding site
ChFBX32	MBS	CAACTG	726	6	-	Arabidopsis thaliana	MYB binding site involved in drought-inducibility
ChFBX32	Gap-box	CAAATGAA(A/G)A	1037	9.5	-	Arabidopsis thaliana	part of a light responsive element
ChFBX32	G-box	CACGTG	785	6	+	Arabidopsis thaliana	cis-acting regulatory element involved in light responsiveness
ChFBX32	G-box	TAAACGTG	1634	8	-	Brassica oleracea	cis-acting regulatory element involved in light responsiveness
ChFBX32	G-box	GCCACGTGGA	1651	9	-	Arabidopsis thaliana	cis-acting regulatory element involved in light responsiveness
ChFBX32	G-box	CACGTG	1653	6	-	Arabidopsis thaliana	cis-acting regulatory element involved in light responsiveness
ChFBX32	G-box	TACGTG	1933	6	+	Arabidopsis thaliana	cis-acting regulatory element involved in light responsiveness
ChFBX32	TGACG-motif	TGACG	630	5	+	Hordeum vulgare	cis-acting regulatory element involved in the MeJA-responsiveness
ChFBX32	TGACG-motif	TGACG	1882	5	-	Hordeum vulgare	cis-acting regulatory element involved in the MeJA-responsiveness
ChFBX32	G-Box	CACGTG	785	6	+	Pisum sativum	cis-acting regulatory element involved in light responsiveness
ChFBX32	G-Box	CACGTT	1634	6	+	Pisum sativum	cis-acting regulatory element involved in light responsiveness
ChFBX32	G-Box	CACGTG	1653	6	-	Pisum sativum	cis-acting regulatory element involved in light responsiveness
ChFBX32	TATC-box	TATCCCA	789	7	-	Oryza sativa	cis-acting element involved in gibberellin-responsiveness
ChFBX32	GATA-motif	AAGATAAGATT	1571	10	-	Arabidopsis thaliana	part of a light responsive element
ChFBX32	CGTCA-motif	CGTCA	630	5	-	Hordeum vulgare	cis-acting regulatory element involved in the MeJA-responsiveness
ChFBX32	CGTCA-motif	CGTCA	1882	5	+	Hordeum vulgare	cis-acting regulatory element involved in the MeJA-responsiveness
ChFBX32	AT1-motif	AATTATTTTTTATT	383	13	+	Solanum tuberosum	part of a light responsive module
ChFBX32	GT1-motif	GGTTAA	1098	6	-	Arabidopsis thaliana	light responsive element
ChFBX32	GT1-motif	GGTTAA	1323	6	-	Arabidopsis thaliana	light responsive element
ChFBX32	TCA-element	CCATCTTTTT	566	9	-	Nicotiana tabacum	cis-acting element involved in salicylic acid responsiveness
ChFBX32	TCA-element	CCATCTTTTT	1161	9	-	Nicotiana tabacum	cis-acting element involved in salicylic acid responsiveness
ChFBX32	TCA-element	CCATCTTTTT	1355	9	-	Nicotiana tabacum	cis-acting element involved in salicylic acid responsiveness
ChFBX33	TGACG-motif	TGACG	110	5	-	Hordeum vulgare	cis-acting regulatory element involved in the MeJA-responsiveness
ChFBX33	GATA-motif	AAGATAAGATT	1077	10	+	Arabidopsis thaliana	part of a light responsive element
ChFBX33	CGTCA-motif	CGTCA	110	5	+	Hordeum vulgare	cis-acting regulatory element involved in the MeJA-responsiveness
ChFBX33	TCA-element	CCATCTTTTT	840	9	-	Nicotiana tabacum	cis-acting element involved in salicylic acid responsiveness
ChFBX33	Box 4	ATTAAT	250	6	+	Petroselinum crispum	part of a conserved DNA module involved in light responsiveness
ChFBX33	Box 4	ATTAAT	337	6	+	Petroselinum crispum	part of a conserved DNA module involved in light responsiveness
ChFBX33	Box 4	ATTAAT	537	6	+	Petroselinum crispum	part of a conserved DNA module involved in light responsiveness
ChFBX33	Box 4	ATTAAT	565	6	+	Petroselinum crispum	part of a conserved DNA module involved in light responsiveness
ChFBX33	Box 4	ATTAAT	592	6	+	Petroselinum crispum	part of a conserved DNA module involved in light responsiveness
ChFBX33	Box 4	ATTAAT	818	6	+	Petroselinum crispum	part of a conserved DNA module involved in light responsiveness
ChFBX33	Box 4	ATTAAT	1934	6	-	Petroselinum crispum	part of a conserved DNA module involved in light responsiveness
ChFBX33	TCT-motif	TCTTAC	1475	6	-	Arabidopsis thaliana	part of a light responsive element
ChFBX33	CCAAT-box	CAACGG	1172	6	-	Hordeum vulgare	MYBHv1 binding site
ChFBX33	AE-box	AGAAACTT	1155	8	-	Arabidopsis thaliana	part of a module for light response
ChFBX33	MBS	CAACTG	1787	6	+	Arabidopsis thaliana	MYB binding site involved in drought-inducibility
ChFBX33	CAT-box	GCCACT	1110	6	-	Arabidopsis thaliana	cis-acting regulatory element related to meristem expression
ChFBX33	I-box	cCATATCCAAT	1227	10	-	Flaveria trinervia	part of a light responsive element
ChFBX33	G-box	CACGAC	23	6	-	Zea mays	cis-acting regulatory element involved in light responsiveness
ChFBX33	G-box	TAACACGTAG	1811	9	-	Brassica oleracea	cis-acting regulatory element involved in light responsiveness
ChFBX34	ACE	CTAACGTATT	811	9	+	Petroselinum crispum	cis-acting element involved in light responsiveness
ChFBX34	LTR	CCGAAA	11	6	-	Hordeum vulgare	cis-acting element involved in low-temperature responsiveness
ChFBX34	ABRE	ACGTG	1833	5	+	Arabidopsis thaliana	cis-acting element involved in the abscisic acid responsiveness
ChFBX34	ABRE	ACGTG	1951	5	+	Arabidopsis thaliana	cis-acting element involved in the abscisic acid responsiveness
ChFBX34	Box 4	ATTAAT	239	6	+	Petroselinum crispum	part of a conserved DNA module involved in light responsiveness
ChFBX34	Box 4	ATTAAT	554	6	+	Petroselinum crispum	part of a conserved DNA module involved in light responsiveness
ChFBX34	Box 4	ATTAAT	1017	6	-	Petroselinum crispum	part of a conserved DNA module involved in light responsiveness
ChFBX34	Box 4	ATTAAT	1036	6	-	Petroselinum crispum	part of a conserved DNA module involved in light responsiveness
ChFBX34	TCT-motif	TCTTAC	1972	6	-	Arabidopsis thaliana	part of a light responsive element
ChFBX34	AE-box	AGAAACAA	1744	8	+	Arabidopsis thaliana	part of a module for light response
ChFBX34	AE-box	AGAAACTT	1849	8	+	Arabidopsis thaliana	part of a module for light response
ChFBX34	P-box	CCTTTTG	118	7	-	Oryza sativa	gibberellin-responsive element
ChFBX34	TGACG-motif	TGACG	675	5	+	Hordeum vulgare	cis-acting regulatory element involved in the MeJA-responsiveness
ChFBX34	TGACG-motif	TGACG	988	5	+	Hordeum vulgare	cis-acting regulatory element involved in the MeJA-responsiveness
ChFBX34	GATA-motif	GATAGGA	706	7	+	Arabidopsis thaliana	part of a light responsive element
ChFBX34	G-Box	CACGTT	1832	6	-	Pisum sativum	cis-acting regulatory element involved in light responsiveness
ChFBX34	G-Box	CACGTT	1950	6	-	Pisum sativum	cis-acting regulatory element involved in light responsiveness
ChFBX34	CGTCA-motif	CGTCA	675	5	-	Hordeum vulgare	cis-acting regulatory element involved in the MeJA-responsiveness
ChFBX34	CGTCA-motif	CGTCA	988	5	-	Hordeum vulgare	cis-acting regulatory element involved in the MeJA-responsiveness
ChFBX34	GT1-motif	GGTTAA	1405	6	+	Arabidopsis thaliana	light responsive element
ChFBX35	LAMP-element	CTTTATCA	1415	8	-	Pisum sativum	part of a light responsive element
ChFBX35	G-Box	CACGTG	1717	6	-	Pisum sativum	cis-acting regulatory element involved in light responsiveness
ChFBX35	G-Box	CACGTG	1737	6	-	Pisum sativum	cis-acting regulatory element involved in light responsiveness
ChFBX35	TGACG-motif	TGACG	568	5	+	Hordeum vulgare	cis-acting regulatory element involved in the MeJA-responsiveness
ChFBX35	TGACG-motif	TGACG	578	5	+	Hordeum vulgare	cis-acting regulatory element involved in the MeJA-responsiveness
ChFBX35	GT1-motif	GGTTAA	10	6	-	Arabidopsis thaliana	light responsive element
ChFBX35	GT1-motif	GGTTAA	33	6	-	Arabidopsis thaliana	light responsive element
ChFBX35	ATCT-motif	AATCTAATCC	772	9	+	Pisum sativum	part of a conserved DNA module involved in light responsiveness
ChFBX35	CGTCA-motif	CGTCA	568	5	-	Hordeum vulgare	cis-acting regulatory element involved in the MeJA-responsiveness
ChFBX35	CGTCA-motif	CGTCA	578	5	-	Hordeum vulgare	cis-acting regulatory element involved in the MeJA-responsiveness
ChFBX35	TC-rich repeats	ATTCTCTAAC	190	9	+	Nicotiana tabacum	cis-acting element involved in defense and stress responsiveness
ChFBX35	ACE	CTAACGTATT	746	9	+	Petroselinum crispum	cis-acting element involved in light responsiveness
ChFBX35	Box 4	ATTAAT	155	6	+	Petroselinum crispum	part of a conserved DNA module involved in light responsiveness
ChFBX35	Box 4	ATTAAT	380	6	+	Petroselinum crispum	part of a conserved DNA module involved in light responsiveness
ChFBX35	Box 4	ATTAAT	467	6	+	Petroselinum crispum	part of a conserved DNA module involved in light responsiveness
ChFBX35	ABRE	ACGTG	784	5	-	Arabidopsis thaliana	cis-acting element involved in the abscisic acid responsiveness
ChFBX35	ABRE	CGCACGTGTC	1715	9	+	Hordeum vulgare	cis-acting element involved in the abscisic acid responsiveness
ChFBX35	ABRE	CACGTG	1717	6	-	Arabidopsis thaliana	cis-acting element involved in the abscisic acid responsiveness
ChFBX35	ABRE	ACGTG	1718	5	+	Arabidopsis thaliana	cis-acting element involved in the abscisic acid responsiveness
ChFBX35	ABRE	GACACGTGGC	1735	9	+	Triticum aestivum	cis-acting element involved in the abscisic acid responsiveness
ChFBX35	ABRE	CACGTG	1737	6	-	Arabidopsis thaliana	cis-acting element involved in the abscisic acid responsiveness
ChFBX35	ABRE	ACGTG	1738	5	+	Arabidopsis thaliana	cis-acting element involved in the abscisic acid responsiveness
ChFBX35	ARE	AAACCA	1838	6	+	Zea mays	cis-acting regulatory element essential for the anaerobic induction
ChFBX35	G-box	TACGTG	784	6	-	Arabidopsis thaliana	cis-acting regulatory element involved in light responsiveness
ChFBX35	G-box	tgACACGTGGCA	1714	11	-	Lycopersicon esculentum	cis-acting regulatory element involved in light responsiveness
ChFBX35	G-box	CACGTG	1717	6	-	Arabidopsis thaliana	cis-acting regulatory element involved in light responsiveness
ChFBX35	G-box	GCCACGTGGA	1735	9	-	Arabidopsis thaliana	cis-acting regulatory element involved in light responsiveness
ChFBX35	G-box	ACACGTGGC	1736	9	+	Brassica napus	cis-acting regulatory element involved in light responsiveness
ChFBX35	G-box	CACGTG	1737	6	-	Arabidopsis thaliana	cis-acting regulatory element involved in light responsiveness
ChFBX35	3-AF1 binding site	TAAGAGAGGAA	457	10	-	Solanum tuberosum	light responsive element
ChFBX36	G-Box	CACGTT	1350	6	-	Pisum sativum	cis-acting regulatory element involved in light responsiveness
ChFBX36	TATC-box	TATCCCA	607	7	-	Oryza sativa	cis-acting element involved in gibberellin-responsiveness
ChFBX36	TGACG-motif	TGACG	1642	5	+	Hordeum vulgare	cis-acting regulatory element involved in the MeJA-responsiveness
ChFBX36	GT1-motif	GGTTAA	635	6	+	Arabidopsis thaliana	light responsive element
ChFBX36	TCA-element	CCATCTTTTT	935	9	-	Nicotiana tabacum	cis-acting element involved in salicylic acid responsiveness
ChFBX36	CGTCA-motif	CGTCA	1642	5	-	Hordeum vulgare	cis-acting regulatory element involved in the MeJA-responsiveness
ChFBX36	AT1-motif	AATTATTTTTTATT	132	13	+	Solanum tuberosum	part of a light responsive module
ChFBX36	CCAAT-box	CAACGG	1241	6	+	Hordeum vulgare	MYBHv1 binding site
ChFBX36	AuxRR-core	GGTCCAT	1180	7	-	Nicotiana tabacum	cis-acting regulatory element involved in auxin responsiveness
ChFBX36	ABRE	ACGTG	1351	5	+	Arabidopsis thaliana	cis-acting element involved in the abscisic acid responsiveness
ChFBX36	ABRE	ACGTG	1914	5	+	Arabidopsis thaliana	cis-acting element involved in the abscisic acid responsiveness
ChFBX36	ABRE	ACGTG	1983	5	+	Arabidopsis thaliana	cis-acting element involved in the abscisic acid responsiveness
ChFBX36	ARE	AAACCA	1690	6	-	Zea mays	cis-acting regulatory element essential for the anaerobic induction
ChFBX36	LTR	CCGAAA	332	6	+	Hordeum vulgare	cis-acting element involved in low-temperature responsiveness
ChFBX36	LTR	CCGAAA	401	6	-	Hordeum vulgare	cis-acting element involved in low-temperature responsiveness
ChFBX36	ATC-motif	AGTAATCT	1302	8	-	Spinacia oleracea	part of a conserved DNA module involved in light responsiveness
ChFBX36	G-box	TACGTG	1913	6	+	Arabidopsis thaliana	cis-acting regulatory element involved in light responsiveness
ChFBX36	G-box	TACGTG	1982	6	+	Arabidopsis thaliana	cis-acting regulatory element involved in light responsiveness
ChFBX36	CAT-box	GCCACT	1548	6	+	Arabidopsis thaliana	cis-acting regulatory element related to meristem expression
ChFBX37	ARE	AAACCA	1897	6	+	Zea mays	cis-acting regulatory element essential for the anaerobic induction
ChFBX37	Box 4	ATTAAT	322	6	+	Petroselinum crispum	part of a conserved DNA module involved in light responsiveness
ChFBX37	Box 4	ATTAAT	552	6	+	Petroselinum crispum	part of a conserved DNA module involved in light responsiveness
ChFBX37	Box 4	ATTAAT	729	6	+	Petroselinum crispum	part of a conserved DNA module involved in light responsiveness
ChFBX37	Box 4	ATTAAT	1194	6	-	Petroselinum crispum	part of a conserved DNA module involved in light responsiveness
ChFBX37	Box 4	ATTAAT	1496	6	-	Petroselinum crispum	part of a conserved DNA module involved in light responsiveness
ChFBX37	ABRE	ACGTG	671	5	-	Arabidopsis thaliana	cis-acting element involved in the abscisic acid responsiveness
ChFBX37	LTR	CCGAAA	1390	6	+	Hordeum vulgare	cis-acting element involved in low-temperature responsiveness
ChFBX37	ACE	CTAACGTATT	582	9	-	Petroselinum crispum	cis-acting element involved in light responsiveness
ChFBX37	TCT-motif	TCTTAC	105	6	-	Arabidopsis thaliana	part of a light responsive element
ChFBX37	TCT-motif	TCTTAC	1641	6	+	Arabidopsis thaliana	part of a light responsive element
ChFBX37	TCT-motif	TCTTAC	1736	6	+	Arabidopsis thaliana	part of a light responsive element
ChFBX37	TGA-element	AACGAC	1088	6	-	Brassica oleracea	auxin-responsive element
ChFBX37	AE-box	AGAAACAA	1055	8	-	Arabidopsis thaliana	part of a module for light response
ChFBX37	G-box	TACGTG	671	6	-	Arabidopsis thaliana	cis-acting regulatory element involved in light responsiveness
ChFBX37	G-box	CACGAC	1941	6	-	Zea mays	cis-acting regulatory element involved in light responsiveness
ChFBX37	TGACG-motif	TGACG	630	5	-	Hordeum vulgare	cis-acting regulatory element involved in the MeJA-responsiveness
ChFBX37	TGACG-motif	TGACG	1770	5	+	Hordeum vulgare	cis-acting regulatory element involved in the MeJA-responsiveness
ChFBX37	TGACG-motif	TGACG	1839	5	-	Hordeum vulgare	cis-acting regulatory element involved in the MeJA-responsiveness
ChFBX37	P-box	CCTTTTG	1901	7	-	Oryza sativa	gibberellin-responsive element
ChFBX37	chs-CMA1a	TTACTTAA	53	8	-	Daucus carota	part of a light responsive element
ChFBX37	TATC-box	TATCCCA	1314	7	+	Oryza sativa	cis-acting element involved in gibberellin-responsiveness
ChFBX37	TATC-box	TATCCCA	1586	7	-	Oryza sativa	cis-acting element involved in gibberellin-responsiveness
ChFBX37	circadian	CAAAGATATC	938	9	+	Lycopersicon esculentum	cis-acting regulatory element involved in circadian control
ChFBX37	TC-rich repeats	ATTCTCTAAC	105	9	-	Nicotiana tabacum	cis-acting element involved in defense and stress responsiveness
ChFBX37	CGTCA-motif	CGTCA	630	5	+	Hordeum vulgare	cis-acting regulatory element involved in the MeJA-responsiveness
ChFBX37	CGTCA-motif	CGTCA	1770	5	-	Hordeum vulgare	cis-acting regulatory element involved in the MeJA-responsiveness
ChFBX37	CGTCA-motif	CGTCA	1839	5	+	Hordeum vulgare	cis-acting regulatory element involved in the MeJA-responsiveness
ChFBX37	GT1-motif	GGTTAAT	198	7	-	Avena sativa	light responsive element
ChFBX37	GT1-motif	GGTTAA	199	6	-	Arabidopsis thaliana	light responsive element
ChFBX38	TCA-element	CCATCTTTTT	553	9	+	Nicotiana tabacum	cis-acting element involved in salicylic acid responsiveness
ChFBX38	ATCT-motif	AATCTAATCC	1430	9	-	Pisum sativum	part of a conserved DNA module involved in light responsiveness
ChFBX38	GTGGC-motif	CATCGTGTGGC	404	10	-	Arabidopsis thaliana	part of a light responsive element
ChFBX38	LAMP-element	CTTTATCA	594	8	+	Pisum sativum	part of a light responsive element
ChFBX38	TATC-box	TATCCCA	549	7	+	Oryza sativa	cis-acting element involved in gibberellin-responsiveness
ChFBX38	Box 4	ATTAAT	1607	6	-	Petroselinum crispum	part of a conserved DNA module involved in light responsiveness
ChFBX38	ARE	AAACCA	541	6	-	Zea mays	cis-acting regulatory element essential for the anaerobic induction
ChFBX38	ARE	AAACCA	1841	6	+	Zea mays	cis-acting regulatory element essential for the anaerobic induction
ChFBX38	ARE	AAACCA	1878	6	+	Zea mays	cis-acting regulatory element essential for the anaerobic induction
ChFBX38	AT-rich element	ATAGAAATCAA	1837	10	+	Glycine max	binding site of AT-rich DNA binding protein (ATBP-1)
ChFBX38	TCT-motif	TCTTAC	1363	6	-	Arabidopsis thaliana	part of a light responsive element
ChFBX39	ARE	AAACCA	1057	6	+	Zea mays	cis-acting regulatory element essential for the anaerobic induction
ChFBX39	ARE	AAACCA	1344	6	+	Zea mays	cis-acting regulatory element essential for the anaerobic induction
ChFBX39	ARE	AAACCA	1453	6	+	Zea mays	cis-acting regulatory element essential for the anaerobic induction
ChFBX39	ABRE	ACGTG	45	5	-	Arabidopsis thaliana	cis-acting element involved in the abscisic acid responsiveness
ChFBX39	Box 4	ATTAAT	1170	6	-	Petroselinum crispum	part of a conserved DNA module involved in light responsiveness
ChFBX39	Box 4	ATTAAT	1792	6	-	Petroselinum crispum	part of a conserved DNA module involved in light responsiveness
ChFBX39	Box 4	ATTAAT	1830	6	-	Petroselinum crispum	part of a conserved DNA module involved in light responsiveness
ChFBX39	MRE	AACCTAA	1352	7	+	Petroselinum crispum	MYB binding site involved in light responsiveness
ChFBX39	AT-rich element	ATAGAAATCAA	1340	10	+	Glycine max	binding site of AT-rich DNA binding protein (ATBP-1)
ChFBX39	AT-rich element	ATAGAAATCAA	1862	10	+	Glycine max	binding site of AT-rich DNA binding protein (ATBP-1)
ChFBX39	TCT-motif	TCTTAC	1375	6	+	Arabidopsis thaliana	part of a light responsive element
ChFBX39	MBS	CAACTG	163	6	-	Arabidopsis thaliana	MYB binding site involved in drought-inducibility
ChFBX39	MBS	CAACTG	502	6	-	Arabidopsis thaliana	MYB binding site involved in drought-inducibility
ChFBX39	G-box	TACGTG	45	6	-	Arabidopsis thaliana	cis-acting regulatory element involved in light responsiveness
ChFBX39	Sp1	GGGCGG	853	6	+	Oryza sativa	light responsive element
ChFBX39	I-box	cCATATCCAAT	213	10	+	Flaveria trinervia	part of a light responsive element
ChFBX39	I-box	cCATATCCAAT	336	10	+	Flaveria trinervia	part of a light responsive element
ChFBX39	I-box	cCATATCCAAT	397	10	+	Flaveria trinervia	part of a light responsive element
ChFBX39	GARE-motif	TCTGTTG	1164	7	-	Brassica oleracea	gibberellin-responsive element
ChFBX39	TATC-box	TATCCCA	667	7	-	Oryza sativa	cis-acting element involved in gibberellin-responsiveness
ChFBX39	TATC-box	TATCCCA	992	7	-	Oryza sativa	cis-acting element involved in gibberellin-responsiveness
ChFBX39	circadian	CAAAGATATC	138	9	+	Lycopersicon esculentum	cis-acting regulatory element involved in circadian control
ChFBX39	circadian	CAAAGATATC	199	9	+	Lycopersicon esculentum	cis-acting regulatory element involved in circadian control
ChFBX39	circadian	CAAAGATATC	322	9	+	Lycopersicon esculentum	cis-acting regulatory element involved in circadian control
ChFBX39	circadian	CAAAGATATC	383	9	+	Lycopersicon esculentum	cis-acting regulatory element involved in circadian control
ChFBX39	GA-motif	ATAGATAA	761	8	+	Arabidopsis thaliana	part of a light responsive element
ChFBX39	TC-rich repeats	ATTCTCTAAC	976	9	-	Nicotiana tabacum	cis-acting element involved in defense and stress responsiveness
ChFBX39	ATCT-motif	AATCTAATCC	460	9	+	Pisum sativum	part of a conserved DNA module involved in light responsiveness
ChFBX39	GT1-motif	GGTTAA	1053	6	+	Arabidopsis thaliana	light responsive element
ChFBX39	GT1-motif	GGTTAAT	1880	7	-	Avena sativa	light responsive element
ChFBX39	GT1-motif	GGTTAA	1881	6	-	Arabidopsis thaliana	light responsive element
ChFBX4	MBS	CAACTG	1531	6	+	Arabidopsis thaliana	MYB binding site involved in drought-inducibility
ChFBX4	HD-Zip 1	CAAT(A/T)ATTG	968	8	+	Arabidopsis thaliana	element involved in differentiation of the palisade mesophyll cells
ChFBX4	CAT-box	GCCACT	1142	6	+	Arabidopsis thaliana	cis-acting regulatory element related to meristem expression
ChFBX4	CAT-box	GCCACT	1817	6	+	Arabidopsis thaliana	cis-acting regulatory element related to meristem expression
ChFBX4	G-box	CACGTC	476	6	+	Zea mays	cis-acting regulatory element involved in light responsiveness
ChFBX4	GARE-motif	TCTGTTG	1184	7	+	Brassica oleracea	gibberellin-responsive element
ChFBX4	GARE-motif	TCTGTTG	1599	7	+	Brassica oleracea	gibberellin-responsive element
ChFBX4	ABRE	ACGTG	476	5	-	Arabidopsis thaliana	cis-acting element involved in the abscisic acid responsiveness
ChFBX4	ARE	AAACCA	583	6	+	Zea mays	cis-acting regulatory element essential for the anaerobic induction
ChFBX4	ARE	AAACCA	909	6	+	Zea mays	cis-acting regulatory element essential for the anaerobic induction
ChFBX4	ARE	AAACCA	1163	6	-	Zea mays	cis-acting regulatory element essential for the anaerobic induction
ChFBX4	ARE	AAACCA	1191	6	-	Zea mays	cis-acting regulatory element essential for the anaerobic induction
ChFBX4	ARE	AAACCA	1257	6	+	Zea mays	cis-acting regulatory element essential for the anaerobic induction
ChFBX4	ARE	AAACCA	1631	6	-	Zea mays	cis-acting regulatory element essential for the anaerobic induction
ChFBX4	MRE	AACCTAA	1500	7	-	Petroselinum crispum	MYB binding site involved in light responsiveness
ChFBX4	CGTCA-motif	CGTCA	394	5	+	Hordeum vulgare	cis-acting regulatory element involved in the MeJA-responsiveness
ChFBX4	CGTCA-motif	CGTCA	498	5	+	Hordeum vulgare	cis-acting regulatory element involved in the MeJA-responsiveness
ChFBX4	CGTCA-motif	CGTCA	1026	5	-	Hordeum vulgare	cis-acting regulatory element involved in the MeJA-responsiveness
ChFBX4	CGTCA-motif	CGTCA	1854	5	+	Hordeum vulgare	cis-acting regulatory element involved in the MeJA-responsiveness
ChFBX4	TCA-element	CCATCTTTTT	829	9	-	Nicotiana tabacum	cis-acting element involved in salicylic acid responsiveness
ChFBX4	TGACG-motif	TGACG	394	5	-	Hordeum vulgare	cis-acting regulatory element involved in the MeJA-responsiveness
ChFBX4	TGACG-motif	TGACG	498	5	-	Hordeum vulgare	cis-acting regulatory element involved in the MeJA-responsiveness
ChFBX4	TGACG-motif	TGACG	1026	5	+	Hordeum vulgare	cis-acting regulatory element involved in the MeJA-responsiveness
ChFBX4	TGACG-motif	TGACG	1854	5	-	Hordeum vulgare	cis-acting regulatory element involved in the MeJA-responsiveness
ChFBX4	GATA-motif	AAGATAAGATT	1307	10	-	Arabidopsis thaliana	part of a light responsive element
ChFBX4	GATA-motif	GATAGGG	1513	7	-	Pisum sativum	part of a light responsive element
ChFBX40	MRE	AACCTAA	202	7	+	Petroselinum crispum	MYB binding site involved in light responsiveness
ChFBX40	MRE	AACCTAA	1304	7	-	Petroselinum crispum	MYB binding site involved in light responsiveness
ChFBX40	ABRE	CGCACGTGTC	305	9	-	Hordeum vulgare	cis-acting element involved in the abscisic acid responsiveness
ChFBX40	ARE	AAACCA	127	6	+	Zea mays	cis-acting regulatory element essential for the anaerobic induction
ChFBX40	ARE	AAACCA	145	6	+	Zea mays	cis-acting regulatory element essential for the anaerobic induction
ChFBX40	ARE	AAACCA	230	6	+	Zea mays	cis-acting regulatory element essential for the anaerobic induction
ChFBX40	ARE	AAACCA	611	6	+	Zea mays	cis-acting regulatory element essential for the anaerobic induction
ChFBX40	ARE	AAACCA	643	6	+	Zea mays	cis-acting regulatory element essential for the anaerobic induction
ChFBX40	LTR	CCGAAA	597	6	+	Hordeum vulgare	cis-acting element involved in low-temperature responsiveness
ChFBX40	AE-box	AGAAACAA	138	8	+	Arabidopsis thaliana	part of a module for light response
ChFBX40	AE-box	AGAAACAA	375	8	+	Arabidopsis thaliana	part of a module for light response
ChFBX40	AE-box	AGAAACAA	817	8	-	Arabidopsis thaliana	part of a module for light response
ChFBX40	AE-box	AGAAACTT	1366	8	-	Arabidopsis thaliana	part of a module for light response
ChFBX40	Gap-box	CAAATGAA(A/G)A	88	9.5	+	Arabidopsis thaliana	part of a light responsive element
ChFBX40	MBS	CAACTG	1955	6	-	Arabidopsis thaliana	MYB binding site involved in drought-inducibility
ChFBX40	TGA-element	AACGAC	151	6	+	Brassica oleracea	auxin-responsive element
ChFBX40	ATC-motif	AGTAATCT	494	8	-	Spinacia oleracea	part of a conserved DNA module involved in light responsiveness
ChFBX40	TGACG-motif	TGACG	607	5	-	Hordeum vulgare	cis-acting regulatory element involved in the MeJA-responsiveness
ChFBX40	P-box	CCTTTTG	268	7	-	Oryza sativa	gibberellin-responsive element
ChFBX40	P-box	CCTTTTG	738	7	-	Oryza sativa	gibberellin-responsive element
ChFBX40	GA-motif	ATAGATAA	1675	8	-	Arabidopsis thaliana	part of a light responsive element
ChFBX40	TATC-box	TATCCCA	1838	7	+	Oryza sativa	cis-acting element involved in gibberellin-responsiveness
ChFBX40	GCN4_motif	TGAGTCA	542	7	+	Oryza sativa	cis-regulatory element involved in endosperm expression
ChFBX40	GATA-motif	GATAGGA	360	7	+	Arabidopsis thaliana	part of a light responsive element
ChFBX40	GATA-motif	AAGATAAGATT	1779	10	+	Arabidopsis thaliana	part of a light responsive element
ChFBX40	GATA-motif	GATAGGA	1781	7	+	Arabidopsis thaliana	part of a light responsive element
ChFBX40	CGTCA-motif	CGTCA	607	5	+	Hordeum vulgare	cis-acting regulatory element involved in the MeJA-responsiveness
ChFBX40	TCA-element	CCATCTTTTT	776	9	+	Nicotiana tabacum	cis-acting element involved in salicylic acid responsiveness
ChFBX41	TCA-element	CCATCTTTTT	549	9	+	Nicotiana tabacum	cis-acting element involved in salicylic acid responsiveness
ChFBX41	TC-rich repeats	GTTTTCTTAC	886	9	-	Nicotiana tabacum	cis-acting element involved in defense and stress responsiveness
ChFBX41	G-Box	CACGTG	999	6	-	Pisum sativum	cis-acting regulatory element involved in light responsiveness
ChFBX41	circadian	CAAAGATATC	432	9	+	Lycopersicon esculentum	cis-acting regulatory element involved in circadian control
ChFBX41	ATC-motif	AGTAATCT	579	8	+	Spinacia oleracea	part of a conserved DNA module involved in light responsiveness
ChFBX41	G-box	CCACGTAA	744	8	+	Brassica napus	cis-acting regulatory element involved in light responsiveness
ChFBX41	G-box	TACGTG	745	6	-	Arabidopsis thaliana	cis-acting regulatory element involved in light responsiveness
ChFBX41	G-box	CACGTG	999	6	-	Arabidopsis thaliana	cis-acting regulatory element involved in light responsiveness
ChFBX41	G-box	TACGTG	1367	6	+	Arabidopsis thaliana	cis-acting regulatory element involved in light responsiveness
ChFBX41	CAT-box	GCCACT	287	6	-	Arabidopsis thaliana	cis-acting regulatory element related to meristem expression
ChFBX41	CAT-box	GCCACT	1289	6	+	Arabidopsis thaliana	cis-acting regulatory element related to meristem expression
ChFBX41	TGA-element	AACGAC	277	6	-	Brassica oleracea	auxin-responsive element
ChFBX41	TGA-element	AACGAC	853	6	-	Brassica oleracea	auxin-responsive element
ChFBX41	MBS	CAACTG	912	6	-	Arabidopsis thaliana	MYB binding site involved in drought-inducibility
ChFBX41	MSA-like	(T/C)C(T/C)AACGG(T/C)(T/C)A	1454	9	-	Catharanthus roseus	cis-acting element involved in cell cycle regulation
ChFBX41	MSA-like	TCCAACGGT	1456	9	-	Catharanthus roseus	cis-acting element involved in cell cycle regulation
ChFBX41	CCAAT-box	CAACGG	1457	6	-	Hordeum vulgare	MYBHv1 binding site
ChFBX41	TCT-motif	TCTTAC	822	6	-	Arabidopsis thaliana	part of a light responsive element
ChFBX41	TCT-motif	TCTTAC	1598	6	-	Arabidopsis thaliana	part of a light responsive element
ChFBX41	Box 4	ATTAAT	439	6	+	Petroselinum crispum	part of a conserved DNA module involved in light responsiveness
ChFBX41	Box 4	ATTAAT	733	6	+	Petroselinum crispum	part of a conserved DNA module involved in light responsiveness
ChFBX41	Box 4	ATTAAT	920	6	+	Petroselinum crispum	part of a conserved DNA module involved in light responsiveness
ChFBX41	Box 4	ATTAAT	1214	6	-	Petroselinum crispum	part of a conserved DNA module involved in light responsiveness
ChFBX41	ABRE	ACGTG	745	5	-	Arabidopsis thaliana	cis-acting element involved in the abscisic acid responsiveness
ChFBX41	ABRE	CACGTG	999	6	-	Arabidopsis thaliana	cis-acting element involved in the abscisic acid responsiveness
ChFBX41	ABRE	ACGTG	1000	5	+	Arabidopsis thaliana	cis-acting element involved in the abscisic acid responsiveness
ChFBX41	ABRE	ACGTG	1368	5	+	Arabidopsis thaliana	cis-acting element involved in the abscisic acid responsiveness
ChFBX41	ABRE	AACCCGG	1421	7	+	Arabidopsis thaliana	cis-acting element involved in the abscisic acid responsiveness
ChFBX41	ARE	AAACCA	756	6	+	Zea mays	cis-acting regulatory element essential for the anaerobic induction
ChFBX41	ARE	AAACCA	787	6	-	Zea mays	cis-acting regulatory element essential for the anaerobic induction
ChFBX41	ARE	AAACCA	1003	6	-	Zea mays	cis-acting regulatory element essential for the anaerobic induction
ChFBX42	AE-box	AGAAACTT	358	8	-	Arabidopsis thaliana	part of a module for light response
ChFBX42	G-box	CACGTC	1077	6	+	Zea mays	cis-acting regulatory element involved in light responsiveness
ChFBX42	MBSI	aaaAaaC(G/C)GTTA	1442	10.5	-	Petunia hybrida	MYB binding site involved in flavonoid biosynthetic genes regulation
ChFBX42	LTR	CCGAAA	55	6	+	Hordeum vulgare	cis-acting element involved in low-temperature responsiveness
ChFBX42	ARE	AAACCA	1389	6	+	Zea mays	cis-acting regulatory element essential for the anaerobic induction
ChFBX42	ARE	AAACCA	1801	6	+	Zea mays	cis-acting regulatory element essential for the anaerobic induction
ChFBX42	Box 4	ATTAAT	1244	6	-	Petroselinum crispum	part of a conserved DNA module involved in light responsiveness
ChFBX42	ABRE	ACGTG	1077	5	-	Arabidopsis thaliana	cis-acting element involved in the abscisic acid responsiveness
ChFBX42	CGTCA-motif	CGTCA	476	5	+	Hordeum vulgare	cis-acting regulatory element involved in the MeJA-responsiveness
ChFBX42	TCA-element	CCATCTTTTT	554	9	+	Nicotiana tabacum	cis-acting element involved in salicylic acid responsiveness
ChFBX42	GT1-motif	GGTTAA	921	6	+	Arabidopsis thaliana	light responsive element
ChFBX42	GT1-motif	GGTTAA	1759	6	+	Arabidopsis thaliana	light responsive element
ChFBX42	P-box	CCTTTTG	211	7	-	Oryza sativa	gibberellin-responsive element
ChFBX42	TGACG-motif	TGACG	476	5	-	Hordeum vulgare	cis-acting regulatory element involved in the MeJA-responsiveness
ChFBX42	GATA-motif	AAGATAAGATT	583	10	-	Arabidopsis thaliana	part of a light responsive element
ChFBX42	GCN4_motif	TGAGTCA	1036	7	-	Oryza sativa	cis-regulatory element involved in endosperm expression
ChFBX43	circadian	CAAAGATATC	131	9	+	Lycopersicon esculentum	cis-acting regulatory element involved in circadian control
ChFBX43	circadian	CAAAGATATC	222	9	+	Lycopersicon esculentum	cis-acting regulatory element involved in circadian control
ChFBX43	circadian	CAAAGATATC	503	9	+	Lycopersicon esculentum	cis-acting regulatory element involved in circadian control
ChFBX43	TGACG-motif	TGACG	257	5	-	Hordeum vulgare	cis-acting regulatory element involved in the MeJA-responsiveness
ChFBX43	TGACG-motif	TGACG	1369	5	+	Hordeum vulgare	cis-acting regulatory element involved in the MeJA-responsiveness
ChFBX43	CGTCA-motif	CGTCA	257	5	+	Hordeum vulgare	cis-acting regulatory element involved in the MeJA-responsiveness
ChFBX43	CGTCA-motif	CGTCA	1369	5	-	Hordeum vulgare	cis-acting regulatory element involved in the MeJA-responsiveness
ChFBX43	TCT-motif	TCTTAC	552	6	-	Arabidopsis thaliana	part of a light responsive element
ChFBX43	ARE	AAACCA	155	6	+	Zea mays	cis-acting regulatory element essential for the anaerobic induction
ChFBX43	ARE	AAACCA	218	6	+	Zea mays	cis-acting regulatory element essential for the anaerobic induction
ChFBX43	ARE	AAACCA	1956	6	+	Zea mays	cis-acting regulatory element essential for the anaerobic induction
ChFBX43	LTR	CCGAAA	652	6	+	Hordeum vulgare	cis-acting element involved in low-temperature responsiveness
ChFBX43	LTR	CCGAAA	1023	6	+	Hordeum vulgare	cis-acting element involved in low-temperature responsiveness
ChFBX43	GARE-motif	TCTGTTG	107	7	-	Brassica oleracea	gibberellin-responsive element
ChFBX43	GC-motif	CCCCCG	1289	6	+	Zea mays	enhancer-like element involved in anoxic specific inducibility
ChFBX44	G-box	CACGAC	95	6	-	Zea mays	cis-acting regulatory element involved in light responsiveness
ChFBX44	G-box	TACGTG	416	6	-	Arabidopsis thaliana	cis-acting regulatory element involved in light responsiveness
ChFBX44	G-box	TACGTG	1702	6	+	Arabidopsis thaliana	cis-acting regulatory element involved in light responsiveness
ChFBX44	TGA-element	AACGAC	1586	6	+	Brassica oleracea	auxin-responsive element
ChFBX44	TCT-motif	TCTTAC	1839	6	+	Arabidopsis thaliana	part of a light responsive element
ChFBX44	ACE	GACACGTATG	1700	9	-	Petroselinum crispum	cis-acting element involved in light responsiveness
ChFBX44	LTR	CCGAAA	1736	6	+	Hordeum vulgare	cis-acting element involved in low-temperature responsiveness
ChFBX44	Box 4	ATTAAT	473	6	+	Petroselinum crispum	part of a conserved DNA module involved in light responsiveness
ChFBX44	Box 4	ATTAAT	731	6	+	Petroselinum crispum	part of a conserved DNA module involved in light responsiveness
ChFBX44	Box 4	ATTAAT	787	6	+	Petroselinum crispum	part of a conserved DNA module involved in light responsiveness
ChFBX44	Box 4	ATTAAT	1312	6	-	Petroselinum crispum	part of a conserved DNA module involved in light responsiveness
ChFBX44	ABRE	ACGTG	416	5	-	Arabidopsis thaliana	cis-acting element involved in the abscisic acid responsiveness
ChFBX44	ABRE	ACGTG	1377	5	+	Arabidopsis thaliana	cis-acting element involved in the abscisic acid responsiveness
ChFBX44	ABRE	TACGTGTC	1702	8	+	Oryza sativa	cis-acting element involved in the abscisic acid responsiveness
ChFBX44	ABRE	ACGTG	1703	5	+	Arabidopsis thaliana	cis-acting element involved in the abscisic acid responsiveness
ChFBX44	ARE	AAACCA	1871	6	-	Zea mays	cis-acting regulatory element essential for the anaerobic induction
ChFBX44	TCA-element	CCATCTTTTT	1011	9	+	Nicotiana tabacum	cis-acting element involved in salicylic acid responsiveness
ChFBX44	GT1-motif	GGTTAAT	938	7	-	Avena sativa	light responsive element
ChFBX44	GT1-motif	GGTTAA	939	6	-	Arabidopsis thaliana	light responsive element
ChFBX44	GT1-motif	GGTTAA	1768	6	+	Arabidopsis thaliana	light responsive element
ChFBX44	GT1-motif	GGTTAA	1777	6	-	Arabidopsis thaliana	light responsive element
ChFBX44	CGTCA-motif	CGTCA	90	5	-	Hordeum vulgare	cis-acting regulatory element involved in the MeJA-responsiveness
ChFBX44	CGTCA-motif	CGTCA	1431	5	+	Hordeum vulgare	cis-acting regulatory element involved in the MeJA-responsiveness
ChFBX44	GATA-motif	AAGATAAGATT	454	10	-	Arabidopsis thaliana	part of a light responsive element
ChFBX44	GATA-motif	GATAGGG	1818	7	-	Pisum sativum	part of a light responsive element
ChFBX44	GA-motif	ATAGATAA	609	8	-	Arabidopsis thaliana	part of a light responsive element
ChFBX44	G-Box	CACGTT	1376	6	-	Pisum sativum	cis-acting regulatory element involved in light responsiveness
ChFBX44	circadian	CAAAGATATC	1753	9	-	Lycopersicon esculentum	cis-acting regulatory element involved in circadian control
ChFBX44	TGACG-motif	TGACG	90	5	+	Hordeum vulgare	cis-acting regulatory element involved in the MeJA-responsiveness
ChFBX44	TGACG-motif	TGACG	1431	5	-	Hordeum vulgare	cis-acting regulatory element involved in the MeJA-responsiveness
ChFBX45	circadian	CAAAGATATC	901	9	-	Lycopersicon esculentum	cis-acting regulatory element involved in circadian control
ChFBX45	circadian	CAAAGATATC	1549	9	+	Lycopersicon esculentum	cis-acting regulatory element involved in circadian control
ChFBX45	TATC-box	TATCCCA	127	7	+	Oryza sativa	cis-acting element involved in gibberellin-responsiveness
ChFBX45	TATC-box	TATCCCA	1851	7	-	Oryza sativa	cis-acting element involved in gibberellin-responsiveness
ChFBX45	G-Box	CACGTGAAA	1247	9	-	Pisum sativum	cis-acting regulatory element involved in light responsiveness
ChFBX45	G-Box	CACGTG	1250	6	-	Pisum sativum	cis-acting regulatory element involved in light responsiveness
ChFBX45	TGACG-motif	TGACG	1516	5	-	Hordeum vulgare	cis-acting regulatory element involved in the MeJA-responsiveness
ChFBX45	GT1-motif	GGTTAA	1499	6	-	Arabidopsis thaliana	light responsive element
ChFBX45	CGTCA-motif	CGTCA	1516	5	+	Hordeum vulgare	cis-acting regulatory element involved in the MeJA-responsiveness
ChFBX45	TCT-motif	TCTTAC	235	6	+	Arabidopsis thaliana	part of a light responsive element
ChFBX45	ACE	CTAACGTATT	377	9	-	Petroselinum crispum	cis-acting element involved in light responsiveness
ChFBX45	Box 4	ATTAAT	1806	6	-	Petroselinum crispum	part of a conserved DNA module involved in light responsiveness
ChFBX45	Box 4	ATTAAT	1827	6	-	Petroselinum crispum	part of a conserved DNA module involved in light responsiveness
ChFBX45	ABRE	CACGTG	1250	6	-	Arabidopsis thaliana	cis-acting element involved in the abscisic acid responsiveness
ChFBX45	ABRE	ACGTG	1251	5	+	Arabidopsis thaliana	cis-acting element involved in the abscisic acid responsiveness
ChFBX45	ARE	AAACCA	674	6	-	Zea mays	cis-acting regulatory element essential for the anaerobic induction
ChFBX45	ARE	AAACCA	860	6	-	Zea mays	cis-acting regulatory element essential for the anaerobic induction
ChFBX45	G-box	CACGTG	1250	6	-	Arabidopsis thaliana	cis-acting regulatory element involved in light responsiveness
ChFBX45	TGA-element	AACGAC	1304	6	+	Brassica oleracea	auxin-responsive element
ChFBX45	TGA-element	AACGAC	1435	6	+	Brassica oleracea	auxin-responsive element
ChFBX46	CCAAT-box	CAACGG	935	6	-	Hordeum vulgare	MYBHv1 binding site
ChFBX46	TCT-motif	TCTTAC	1940	6	+	Arabidopsis thaliana	part of a light responsive element
ChFBX46	ARE	AAACCA	1631	6	+	Zea mays	cis-acting regulatory element essential for the anaerobic induction
ChFBX46	Box 4	ATTAAT	1954	6	-	Petroselinum crispum	part of a conserved DNA module involved in light responsiveness
ChFBX46	ABRE	CGCACGTGTC	797	9	-	Hordeum vulgare	cis-acting element involved in the abscisic acid responsiveness
ChFBX46	ABRE	CACGTG	799	6	+	Arabidopsis thaliana	cis-acting element involved in the abscisic acid responsiveness
ChFBX46	ABRE	ACGTG	800	5	+	Arabidopsis thaliana	cis-acting element involved in the abscisic acid responsiveness
ChFBX46	LTR	CCGAAA	1004	6	+	Hordeum vulgare	cis-acting element involved in low-temperature responsiveness
ChFBX46	LTR	CCGAAA	1961	6	-	Hordeum vulgare	cis-acting element involved in low-temperature responsiveness
ChFBX46	MRE	AACCTAA	58	7	+	Petroselinum crispum	MYB binding site involved in light responsiveness
ChFBX46	MRE	AACCTAA	1220	7	-	Petroselinum crispum	MYB binding site involved in light responsiveness
ChFBX46	G-box	CACGTG	799	6	+	Arabidopsis thaliana	cis-acting regulatory element involved in light responsiveness
ChFBX46	GC-motif	CCCCCG	1011	6	+	Zea mays	enhancer-like element involved in anoxic specific inducibility
ChFBX46	TGA-element	AACGAC	599	6	-	Brassica oleracea	auxin-responsive element
ChFBX46	MBS	CAACTG	279	6	+	Arabidopsis thaliana	MYB binding site involved in drought-inducibility
ChFBX46	G-Box	CACGTG	799	6	+	Pisum sativum	cis-acting regulatory element involved in light responsiveness
ChFBX46	circadian	CAAAGATATC	1140	9	-	Lycopersicon esculentum	cis-acting regulatory element involved in circadian control
ChFBX46	GCN4_motif	TGAGTCA	1192	7	-	Oryza sativa	cis-regulatory element involved in endosperm expression
ChFBX46	TGACG-motif	TGACG	481	5	-	Hordeum vulgare	cis-acting regulatory element involved in the MeJA-responsiveness
ChFBX46	TGACG-motif	TGACG	499	5	-	Hordeum vulgare	cis-acting regulatory element involved in the MeJA-responsiveness
ChFBX46	TGACG-motif	TGACG	632	5	-	Hordeum vulgare	cis-acting regulatory element involved in the MeJA-responsiveness
ChFBX46	TGACG-motif	TGACG	1027	5	+	Hordeum vulgare	cis-acting regulatory element involved in the MeJA-responsiveness
ChFBX46	TGACG-motif	TGACG	1574	5	+	Hordeum vulgare	cis-acting regulatory element involved in the MeJA-responsiveness
ChFBX46	AACA_motif	TAACAAACTCCA	1667	11	-	Oryza sativa	involved in endosperm-specific negative expression
ChFBX46	chs-CMA1a	TTACTTAA	105	8	-	Daucus carota	part of a light responsive element
ChFBX46	GT1-motif	GGTTAA	648	6	+	Arabidopsis thaliana	light responsive element
ChFBX46	GT1-motif	GGTTAA	1880	6	-	Arabidopsis thaliana	light responsive element
ChFBX46	CGTCA-motif	CGTCA	481	5	+	Hordeum vulgare	cis-acting regulatory element involved in the MeJA-responsiveness
ChFBX46	CGTCA-motif	CGTCA	499	5	+	Hordeum vulgare	cis-acting regulatory element involved in the MeJA-responsiveness
ChFBX46	CGTCA-motif	CGTCA	632	5	+	Hordeum vulgare	cis-acting regulatory element involved in the MeJA-responsiveness
ChFBX46	CGTCA-motif	CGTCA	1027	5	-	Hordeum vulgare	cis-acting regulatory element involved in the MeJA-responsiveness
ChFBX46	CGTCA-motif	CGTCA	1574	5	-	Hordeum vulgare	cis-acting regulatory element involved in the MeJA-responsiveness
ChFBX47	CGTCA-motif	CGTCA	1581	5	+	Hordeum vulgare	cis-acting regulatory element involved in the MeJA-responsiveness
ChFBX47	TC-rich repeats	GTTTTCTTAC	612	9	-	Nicotiana tabacum	cis-acting element involved in defense and stress responsiveness
ChFBX47	circadian	CAAAGATATC	513	9	+	Lycopersicon esculentum	cis-acting regulatory element involved in circadian control
ChFBX47	TATC-box	TATCCCA	1129	7	+	Oryza sativa	cis-acting element involved in gibberellin-responsiveness
ChFBX47	GATA-motif	AAGATAAGATT	20	10	+	Arabidopsis thaliana	part of a light responsive element
ChFBX47	L-box	ATCCCACCTAC	328	10	-	Petroselinum crispum	part of a light responsive element
ChFBX47	TGACG-motif	TGACG	1581	5	-	Hordeum vulgare	cis-acting regulatory element involved in the MeJA-responsiveness
ChFBX47	GARE-motif	TCTGTTG	382	7	-	Brassica oleracea	gibberellin-responsive element
ChFBX47	MBSI	aaaAaaC(G/C)GTTA	1086	10.5	+	Petunia hybrida	MYB binding site involved in flavonoid biosynthetic genes regulation
ChFBX47	G-box	CAGACGTGGCA	43	10	+	Nicotiana plumbaginifolia	cis-acting regulatory element involved in light responsiveness
ChFBX47	G-box	GCCACGTGGA	196	9	+	Arabidopsis thaliana	cis-acting regulatory element involved in light responsiveness
ChFBX47	G-box	CACGAC	360	6	-	Zea mays	cis-acting regulatory element involved in light responsiveness
ChFBX47	G-box	CAGACGTGGCA	1437	10	+	Nicotiana plumbaginifolia	cis-acting regulatory element involved in light responsiveness
ChFBX47	AE-box	AGAAACAA	473	8	+	Arabidopsis thaliana	part of a module for light response
ChFBX47	Box III	atCATTTTCACt	441	12	-	Pisum sativum	protein binding site
ChFBX47	Gap-box	CAAATGAA(A/G)A	1600	9.5	-	Arabidopsis thaliana	part of a light responsive element
ChFBX47	TCT-motif	TCTTAC	428	6	+	Arabidopsis thaliana	part of a light responsive element
ChFBX47	TCT-motif	TCTTAC	893	6	+	Arabidopsis thaliana	part of a light responsive element
ChFBX47	TCT-motif	TCTTAC	1569	6	+	Arabidopsis thaliana	part of a light responsive element
ChFBX47	CCAAT-box	CAACGG	314	6	-	Hordeum vulgare	MYBHv1 binding site
ChFBX47	ABRE	TACGGTC	324	7	-	Arabidopsis thaliana	cis-acting element involved in the abscisic acid responsiveness
ChFBX47	Box 4	ATTAAT	1169	6	-	Petroselinum crispum	part of a conserved DNA module involved in light responsiveness
ChFBX47	Box 4	ATTAAT	1295	6	-	Petroselinum crispum	part of a conserved DNA module involved in light responsiveness
ChFBX47	Box 4	ATTAAT	1553	6	-	Petroselinum crispum	part of a conserved DNA module involved in light responsiveness
ChFBX47	ARE	AAACCA	848	6	+	Zea mays	cis-acting regulatory element essential for the anaerobic induction
ChFBX48	P-box	CCTTTTG	1049	7	-	Oryza sativa	gibberellin-responsive element
ChFBX48	TGACG-motif	TGACG	248	5	-	Hordeum vulgare	cis-acting regulatory element involved in the MeJA-responsiveness
ChFBX48	TGACG-motif	TGACG	297	5	-	Hordeum vulgare	cis-acting regulatory element involved in the MeJA-responsiveness
ChFBX48	TGACG-motif	TGACG	560	5	+	Hordeum vulgare	cis-acting regulatory element involved in the MeJA-responsiveness
ChFBX48	GATA-motif	GATAGGG	1765	7	+	Pisum sativum	part of a light responsive element
ChFBX48	GATA-motif	AAGATAAGATT	1958	10	+	Arabidopsis thaliana	part of a light responsive element
ChFBX48	GCN4_motif	TGAGTCA	1879	7	+	Oryza sativa	cis-regulatory element involved in endosperm expression
ChFBX48	G-Box	CACGTT	470	6	-	Pisum sativum	cis-acting regulatory element involved in light responsiveness
ChFBX48	CGTCA-motif	CGTCA	248	5	+	Hordeum vulgare	cis-acting regulatory element involved in the MeJA-responsiveness
ChFBX48	CGTCA-motif	CGTCA	297	5	+	Hordeum vulgare	cis-acting regulatory element involved in the MeJA-responsiveness
ChFBX48	CGTCA-motif	CGTCA	560	5	-	Hordeum vulgare	cis-acting regulatory element involved in the MeJA-responsiveness
ChFBX48	ATCT-motif	AATCTAATCC	645	9	+	Pisum sativum	part of a conserved DNA module involved in light responsiveness
ChFBX48	GT1-motif	GGTTAA	748	6	-	Arabidopsis thaliana	light responsive element
ChFBX48	ABRE	ACGTG	471	5	+	Arabidopsis thaliana	cis-acting element involved in the abscisic acid responsiveness
ChFBX48	ABRE	ACGTG	1370	5	+	Arabidopsis thaliana	cis-acting element involved in the abscisic acid responsiveness
ChFBX48	ABRE	TACGGTC	1503	7	+	Arabidopsis thaliana	cis-acting element involved in the abscisic acid responsiveness
ChFBX48	Box 4	ATTAAT	225	6	+	Petroselinum crispum	part of a conserved DNA module involved in light responsiveness
ChFBX48	ARE	AAACCA	435	6	-	Zea mays	cis-acting regulatory element essential for the anaerobic induction
ChFBX48	ARE	AAACCA	1135	6	+	Zea mays	cis-acting regulatory element essential for the anaerobic induction
ChFBX48	chs-CMA2a	TCACTTGA	954	8	+	Petroselinum crispum	part of a light responsive element
ChFBX48	chs-CMA2a	TCACTTGA	1874	8	+	Petroselinum crispum	part of a light responsive element
ChFBX48	MRE	AACCTAA	1949	7	-	Petroselinum crispum	MYB binding site involved in light responsiveness
ChFBX48	TCT-motif	TCTTAC	552	6	-	Arabidopsis thaliana	part of a light responsive element
ChFBX48	TCT-motif	TCTTAC	987	6	+	Arabidopsis thaliana	part of a light responsive element
ChFBX48	TCT-motif	TCTTAC	1155	6	-	Arabidopsis thaliana	part of a light responsive element
ChFBX48	CCAAT-box	CAACGG	1439	6	+	Hordeum vulgare	MYBHv1 binding site
ChFBX48	MBS	CAACTG	132	6	-	Arabidopsis thaliana	MYB binding site involved in drought-inducibility
ChFBX48	AE-box	AGAAACAA	393	8	+	Arabidopsis thaliana	part of a module for light response
ChFBX48	G-box	TACGTG	1369	6	+	Arabidopsis thaliana	cis-acting regulatory element involved in light responsiveness
ChFBX49	G-Box	CACGTT	1441	6	-	Pisum sativum	cis-acting regulatory element involved in light responsiveness
ChFBX49	ATCT-motif	AATCTAATCC	1788	9	+	Pisum sativum	part of a conserved DNA module involved in light responsiveness
ChFBX49	TC-rich repeats	ATTCTCTAAC	969	9	-	Nicotiana tabacum	cis-acting element involved in defense and stress responsiveness
ChFBX49	TC-rich repeats	GTTTTCTTAC	1685	9	-	Nicotiana tabacum	cis-acting element involved in defense and stress responsiveness
ChFBX49	TCT-motif	TCTTAC	1538	6	-	Arabidopsis thaliana	part of a light responsive element
ChFBX49	ARE	AAACCA	741	6	+	Zea mays	cis-acting regulatory element essential for the anaerobic induction
ChFBX49	ARE	AAACCA	828	6	+	Zea mays	cis-acting regulatory element essential for the anaerobic induction
ChFBX49	ARE	AAACCA	1662	6	-	Zea mays	cis-acting regulatory element essential for the anaerobic induction
ChFBX49	ABRE	AACCCGG	1140	7	+	Arabidopsis thaliana	cis-acting element involved in the abscisic acid responsiveness
ChFBX49	ABRE	ACGTG	1442	5	+	Arabidopsis thaliana	cis-acting element involved in the abscisic acid responsiveness
ChFBX49	ABRE	TACGGTC	1798	7	+	Arabidopsis thaliana	cis-acting element involved in the abscisic acid responsiveness
ChFBX49	Box 4	ATTAAT	800	6	+	Petroselinum crispum	part of a conserved DNA module involved in light responsiveness
ChFBX49	chs-CMA2a	TCACTTGA	39	8	+	Petroselinum crispum	part of a light responsive element
ChFBX49	ATC-motif	AGCTATCCA	1172	9	+	Arabidopsis thaliana	part of a conserved DNA module involved in light responsiveness
ChFBX49	AAAC-motif	CAATCAAAACCT	412	11	-	Spinacia oleracea	light responsive element
ChFBX49	MBS	CAACTG	440	6	+	Arabidopsis thaliana	MYB binding site involved in drought-inducibility
ChFBX49	MBS	CAACTG	1435	6	+	Arabidopsis thaliana	MYB binding site involved in drought-inducibility
ChFBX5	GT1-motif	GGTTAA	512	6	+	Arabidopsis thaliana	light responsive element
ChFBX5	GT1-motif	GGTTAAT	558	7	-	Avena sativa	light responsive element
ChFBX5	GT1-motif	GGTTAA	559	6	-	Arabidopsis thaliana	light responsive element
ChFBX5	GT1-motif	GGTTAA	629	6	+	Arabidopsis thaliana	light responsive element
ChFBX5	GT1-motif	GGTTAA	805	6	+	Arabidopsis thaliana	light responsive element
ChFBX5	GT1-motif	GGTTAA	1424	6	+	Arabidopsis thaliana	light responsive element
ChFBX5	TCA-element	CCATCTTTTT	6	9	+	Nicotiana tabacum	cis-acting element involved in salicylic acid responsiveness
ChFBX5	TCA-element	CCATCTTTTT	1205	10	+	Nicotiana tabacum	cis-acting element involved in salicylic acid responsiveness
ChFBX5	TC-rich repeats	GTTTTCTTAC	205	9	-	Nicotiana tabacum	cis-acting element involved in defense and stress responsiveness
ChFBX5	TC-rich repeats	ATTCTCTAAC	1051	9	-	Nicotiana tabacum	cis-acting element involved in defense and stress responsiveness
ChFBX5	TC-rich repeats	GTTTTCTTAC	1401	9	+	Nicotiana tabacum	cis-acting element involved in defense and stress responsiveness
ChFBX5	LAMP-element	CTTTATCA	827	8	-	Pisum sativum	part of a light responsive element
ChFBX5	GA-motif	ATAGATAA	285	8	+	Arabidopsis thaliana	part of a light responsive element
ChFBX5	GATA-motif	AAGATAAGATT	286	10	+	Arabidopsis thaliana	part of a light responsive element
ChFBX5	chs-CMA1a	TTACTTAA	201	8	-	Daucus carota	part of a light responsive element
ChFBX5	I-box	TGATAATGT	116	9	-	Solanum tuberosum	part of a light responsive element
ChFBX5	TCT-motif	TCTTAC	1097	6	-	Arabidopsis thaliana	part of a light responsive element
ChFBX5	chs-CMA2a	TCACTTGA	822	8	-	Petroselinum crispum	part of a light responsive element
ChFBX5	LTR	CCGAAA	1503	6	+	Hordeum vulgare	cis-acting element involved in low-temperature responsiveness
ChFBX5	LTR	CCGAAA	1791	6	-	Hordeum vulgare	cis-acting element involved in low-temperature responsiveness
ChFBX5	ARE	AAACCA	3	6	+	Zea mays	cis-acting regulatory element essential for the anaerobic induction
ChFBX5	ARE	AAACCA	338	6	+	Zea mays	cis-acting regulatory element essential for the anaerobic induction
ChFBX5	ARE	AAACCA	1027	6	+	Zea mays	cis-acting regulatory element essential for the anaerobic induction
ChFBX5	ARE	AAACCA	1803	6	+	Zea mays	cis-acting regulatory element essential for the anaerobic induction
ChFBX5	Box 4	ATTAAT	700	6	+	Petroselinum crispum	part of a conserved DNA module involved in light responsiveness
ChFBX5	Box 4	ATTAAT	704	6	+	Petroselinum crispum	part of a conserved DNA module involved in light responsiveness
ChFBX50	P-box	CCTTTTG	290	7	+	Oryza sativa	gibberellin-responsive element
ChFBX50	G-Box	CACGTT	894	6	-	Pisum sativum	cis-acting regulatory element involved in light responsiveness
ChFBX50	G-Box	CACGTT	1723	6	-	Pisum sativum	cis-acting regulatory element involved in light responsiveness
ChFBX50	circadian	CAAAGATATC	903	9	+	Lycopersicon esculentum	cis-acting regulatory element involved in circadian control
ChFBX50	circadian	CAAAGATATC	1456	9	+	Lycopersicon esculentum	cis-acting regulatory element involved in circadian control
ChFBX50	TC-rich repeats	ATTCTCTAAC	244	9	-	Nicotiana tabacum	cis-acting element involved in defense and stress responsiveness
ChFBX50	TC-rich repeats	GTTTTCTTAC	1939	9	-	Nicotiana tabacum	cis-acting element involved in defense and stress responsiveness
ChFBX50	GT1-motif	GGTTAAT	1644	7	-	Avena sativa	light responsive element
ChFBX50	GT1-motif	GGTTAA	1645	6	-	Arabidopsis thaliana	light responsive element
ChFBX50	TCA-element	TCAGAAGAGG	612	9	-	Brassica oleracea	cis-acting element involved in salicylic acid responsiveness
ChFBX50	ATCT-motif	AATCTAATCC	883	9	+	Pisum sativum	part of a conserved DNA module involved in light responsiveness
ChFBX50	chs-CMA2a	TCACTTGA	1918	8	-	Petroselinum crispum	part of a light responsive element
ChFBX50	MRE	AACCTAA	1239	7	+	Petroselinum crispum	MYB binding site involved in light responsiveness
ChFBX50	Box 4	ATTAAT	339	6	+	Petroselinum crispum	part of a conserved DNA module involved in light responsiveness
ChFBX50	Box 4	ATTAAT	694	6	+	Petroselinum crispum	part of a conserved DNA module involved in light responsiveness
ChFBX50	Box 4	ATTAAT	698	6	+	Petroselinum crispum	part of a conserved DNA module involved in light responsiveness
ChFBX50	ABRE	ACGTG	895	5	+	Arabidopsis thaliana	cis-acting element involved in the abscisic acid responsiveness
ChFBX50	ABRE	ACGTG	1472	5	+	Arabidopsis thaliana	cis-acting element involved in the abscisic acid responsiveness
ChFBX50	ABRE	ACGTG	1724	5	+	Arabidopsis thaliana	cis-acting element involved in the abscisic acid responsiveness
ChFBX50	ARE	AAACCA	24	6	-	Zea mays	cis-acting regulatory element essential for the anaerobic induction
ChFBX50	ARE	AAACCA	962	6	+	Zea mays	cis-acting regulatory element essential for the anaerobic induction
ChFBX50	LTR	CCGAAA	466	6	-	Hordeum vulgare	cis-acting element involved in low-temperature responsiveness
ChFBX50	TCT-motif	TCTTAC	1939	6	-	Arabidopsis thaliana	part of a light responsive element
ChFBX50	AE-box	AGAAACAA	1038	8	-	Arabidopsis thaliana	part of a module for light response
ChFBX50	AE-box	AGAAACAA	1589	8	-	Arabidopsis thaliana	part of a module for light response
ChFBX50	G-box	CAGACGTGGCA	295	10	-	Nicotiana plumbaginifolia	cis-acting regulatory element involved in light responsiveness
ChFBX50	G-box	CACGTC	1471	6	-	Zea mays	cis-acting regulatory element involved in light responsiveness
ChFBX6	I-box	AGATAAGG	1358	8	-	Triticum aestivum	part of a light responsive element
ChFBX6	ATC-motif	AGTAATCT	1569	8	+	Spinacia oleracea	part of a conserved DNA module involved in light responsiveness
ChFBX6	G-box	TACGTG	367	6	-	Arabidopsis thaliana	cis-acting regulatory element involved in light responsiveness
ChFBX6	MSA-like	TCCAACGGT	1390	9	-	Catharanthus roseus	cis-acting element involved in cell cycle regulation
ChFBX6	AE-box	AGAAACTT	1649	8	-	Arabidopsis thaliana	part of a module for light response
ChFBX6	AE-box	AGAAACAA	1788	8	-	Arabidopsis thaliana	part of a module for light response
ChFBX6	CAT-box	GCCACT	1196	6	-	Arabidopsis thaliana	cis-acting regulatory element related to meristem expression
ChFBX6	RY-element	CATGCATG	1325	8	-	Helianthus annuus	cis-acting regulatory element involved in seed-specific regulation
ChFBX6	CCAAT-box	CAACGG	1344	6	+	Hordeum vulgare	MYBHv1 binding site
ChFBX6	CCAAT-box	CAACGG	1391	6	-	Hordeum vulgare	MYBHv1 binding site
ChFBX6	TCT-motif	TCTTAC	183	6	-	Arabidopsis thaliana	part of a light responsive element
ChFBX6	TCT-motif	TCTTAC	1175	6	+	Arabidopsis thaliana	part of a light responsive element
ChFBX6	AT-rich element	ATAGAAATCAA	221	10	-	Glycine max	binding site of AT-rich DNA binding protein (ATBP-1)
ChFBX6	MRE	AACCTAA	773	7	+	Petroselinum crispum	MYB binding site involved in light responsiveness
ChFBX6	ARE	AAACCA	453	6	-	Zea mays	cis-acting regulatory element essential for the anaerobic induction
ChFBX6	ARE	AAACCA	851	6	-	Zea mays	cis-acting regulatory element essential for the anaerobic induction
ChFBX6	ARE	AAACCA	1436	6	-	Zea mays	cis-acting regulatory element essential for the anaerobic induction
ChFBX6	HD-Zip 3	GTAAT(G/C)ATTAC	1723	9.5	-	Arabidopsis thaliana	protein binding site
ChFBX6	Box 4	ATTAAT	601	6	+	Petroselinum crispum	part of a conserved DNA module involved in light responsiveness
ChFBX6	Box 4	ATTAAT	955	6	+	Petroselinum crispum	part of a conserved DNA module involved in light responsiveness
ChFBX6	Box 4	ATTAAT	1104	6	-	Petroselinum crispum	part of a conserved DNA module involved in light responsiveness
ChFBX6	ABRE	ACGTG	367	5	-	Arabidopsis thaliana	cis-acting element involved in the abscisic acid responsiveness
ChFBX6	GT1-motif	GGTTAAT	94	7	+	Avena sativa	light responsive element
ChFBX6	GT1-motif	GGTTAAT	1024	7	+	Avena sativa	light responsive element
ChFBX6	GT1-motif	GGTTAAT	1398	7	-	Avena sativa	light responsive element
ChFBX6	GT1-motif	GGTTAA	1399	6	-	Arabidopsis thaliana	light responsive element
ChFBX6	GT1-motif	GGTTAA	1429	6	-	Arabidopsis thaliana	light responsive element
ChFBX6	GT1-motif	GGTTAA	1488	6	+	Arabidopsis thaliana	light responsive element
ChFBX6	GT1-motif	GGTTAA	1919	6	-	Arabidopsis thaliana	light responsive element
ChFBX6	TCCC-motif	TCTCCCT	39	7	+	Spinacia oleracea	part of a light responsive element
ChFBX6	ATCT-motif	AATCTAATCC	253	9	+	Pisum sativum	part of a conserved DNA module involved in light responsiveness
ChFBX6	CGTCA-motif	CGTCA	897	5	+	Hordeum vulgare	cis-acting regulatory element involved in the MeJA-responsiveness
ChFBX6	TGACG-motif	TGACG	897	5	-	Hordeum vulgare	cis-acting regulatory element involved in the MeJA-responsiveness
ChFBX7	CGTCA-motif	CGTCA	156	5	+	Hordeum vulgare	cis-acting regulatory element involved in the MeJA-responsiveness
ChFBX7	CGTCA-motif	CGTCA	1831	5	+	Hordeum vulgare	cis-acting regulatory element involved in the MeJA-responsiveness
ChFBX7	CGTCA-motif	CGTCA	1888	5	+	Hordeum vulgare	cis-acting regulatory element involved in the MeJA-responsiveness
ChFBX7	TC-rich repeats	GTTTTCTTAC	1663	9	-	Nicotiana tabacum	cis-acting element involved in defense and stress responsiveness
ChFBX7	GT1-motif	GGTTAA	131	6	-	Arabidopsis thaliana	light responsive element
ChFBX7	GT1-motif	GGTTAA	225	6	-	Arabidopsis thaliana	light responsive element
ChFBX7	GT1-motif	GGTTAA	341	6	-	Arabidopsis thaliana	light responsive element
ChFBX7	GT1-motif	GGTTAA	1387	6	-	Arabidopsis thaliana	light responsive element
ChFBX7	TCA-element	CCATCTTTTT	527	9	-	Nicotiana tabacum	cis-acting element involved in salicylic acid responsiveness
ChFBX7	TCA-element	TCAGAAGAGG	1784	9	-	Brassica oleracea	cis-acting element involved in salicylic acid responsiveness
ChFBX7	ATCT-motif	AATCTAATCC	819	9	-	Pisum sativum	part of a conserved DNA module involved in light responsiveness
ChFBX7	TGACG-motif	TGACG	156	5	-	Hordeum vulgare	cis-acting regulatory element involved in the MeJA-responsiveness
ChFBX7	TGACG-motif	TGACG	1831	5	-	Hordeum vulgare	cis-acting regulatory element involved in the MeJA-responsiveness
ChFBX7	TGACG-motif	TGACG	1888	5	-	Hordeum vulgare	cis-acting regulatory element involved in the MeJA-responsiveness
ChFBX7	P-box	CCTTTTG	1964	7	-	Oryza sativa	gibberellin-responsive element
ChFBX7	G-Box	CACGTG	631	6	+	Pisum sativum	cis-acting regulatory element involved in light responsiveness
ChFBX7	GCN4_motif	TGAGTCA	1476	7	-	Oryza sativa	cis-regulatory element involved in endosperm expression
ChFBX7	GATA-motif	AAGGATAAGG	339	9	-	Solanum tuberosum	part of a light responsive element
ChFBX7	MSA-like	(T/C)C(T/C)AACGG(T/C)(T/C)A	591	8.5	+	Catharanthus roseus	cis-acting element involved in cell cycle regulation
ChFBX7	TGA-element	AACGAC	430	6	+	Brassica oleracea	auxin-responsive element
ChFBX7	MBS	CAACTG	1874	6	+	Arabidopsis thaliana	MYB binding site involved in drought-inducibility
ChFBX7	Box III	atCATTTTCACt	1763	11	+	Pisum sativum	protein binding site
ChFBX7	Unnamed__1	GAATTTAATTAA	840	11	+	Glycine max	60K protein binding site
ChFBX7	G-box	ACACGTGGC	630	9	+	Brassica napus	cis-acting regulatory element involved in light responsiveness
ChFBX7	G-box	CACGTG	631	6	+	Arabidopsis thaliana	cis-acting regulatory element involved in light responsiveness
ChFBX7	CAG-motif	GAAAGGCAGAC	446	10	+	Arabidopsis thaliana	part of a light response element
ChFBX7	ABRE	GCAACGTGTC	629	9	-	Hordeum vulgare	cis-acting element involved in the abscisic acid responsiveness
ChFBX7	ABRE	CACGTG	631	6	+	Arabidopsis thaliana	cis-acting element involved in the abscisic acid responsiveness
ChFBX7	ABRE	ACGTG	632	5	+	Arabidopsis thaliana	cis-acting element involved in the abscisic acid responsiveness
ChFBX7	Box 4	ATTAAT	112	6	+	Petroselinum crispum	part of a conserved DNA module involved in light responsiveness
ChFBX7	ARE	AAACCA	64	6	+	Zea mays	cis-acting regulatory element essential for the anaerobic induction
ChFBX7	ARE	AAACCA	303	6	+	Zea mays	cis-acting regulatory element essential for the anaerobic induction
ChFBX7	ARE	AAACCA	1495	6	+	Zea mays	cis-acting regulatory element essential for the anaerobic induction
ChFBX7	ARE	AAACCA	1526	6	+	Zea mays	cis-acting regulatory element essential for the anaerobic induction
ChFBX7	ARE	AAACCA	1568	6	+	Zea mays	cis-acting regulatory element essential for the anaerobic induction
ChFBX7	ARE	AAACCA	1713	6	-	Zea mays	cis-acting regulatory element essential for the anaerobic induction
ChFBX7	LTR	CCGAAA	1316	6	-	Hordeum vulgare	cis-acting element involved in low-temperature responsiveness
ChFBX8	TGA-element	AACGAC	1013	6	+	Brassica oleracea	auxin-responsive element
ChFBX8	MBS	CAACTG	1326	6	+	Arabidopsis thaliana	MYB binding site involved in drought-inducibility
ChFBX8	MBS	CAACTG	1369	6	+	Arabidopsis thaliana	MYB binding site involved in drought-inducibility
ChFBX8	AE-box	AGAAACAA	1090	8	-	Arabidopsis thaliana	part of a module for light response
ChFBX8	AE-box	AGAAACAA	1879	8	-	Arabidopsis thaliana	part of a module for light response
ChFBX8	G-box	TACGTG	954	6	+	Arabidopsis thaliana	cis-acting regulatory element involved in light responsiveness
ChFBX8	ATC-motif	AGTAATCT	1699	8	-	Spinacia oleracea	part of a conserved DNA module involved in light responsiveness
ChFBX8	I-box	cCATATCCAAT	1069	10	+	Flaveria trinervia	part of a light responsive element
ChFBX8	GARE-motif	TCTGTTG	1796	7	+	Brassica oleracea	gibberellin-responsive element
ChFBX8	ARE	AAACCA	743	6	-	Zea mays	cis-acting regulatory element essential for the anaerobic induction
ChFBX8	ABRE	ACGTG	955	5	+	Arabidopsis thaliana	cis-acting element involved in the abscisic acid responsiveness
ChFBX8	TCT-motif	TCTTAC	300	6	-	Arabidopsis thaliana	part of a light responsive element
ChFBX8	TCT-motif	TCTTAC	792	6	+	Arabidopsis thaliana	part of a light responsive element
ChFBX8	TCT-motif	TCTTAC	1419	6	+	Arabidopsis thaliana	part of a light responsive element
ChFBX8	TC-rich repeats	GTTTTCTTAC	1415	9	+	Nicotiana tabacum	cis-acting element involved in defense and stress responsiveness
ChFBX8	Unnamed_1	GGATTTTACAGT	722	11	-	Pisum sativum	cis-acting element involved in phytochrome down-regulation expression
ChFBX8	GT1-motif	GGTTAA	537	6	+	Arabidopsis thaliana	light responsive element
ChFBX9	I-box	GATAAGGGT	1539	9	-	Arabidopsis thaliana	part of a light responsive element
ChFBX9	G-box	CACGAC	130	6	+	Zea mays	cis-acting regulatory element involved in light responsiveness
ChFBX9	G-box	CACGAC	561	6	-	Zea mays	cis-acting regulatory element involved in light responsiveness
ChFBX9	G-box	CACGTC	1170	6	-	Zea mays	cis-acting regulatory element involved in light responsiveness
ChFBX9	G-box	TACGTG	1318	6	-	Arabidopsis thaliana	cis-acting regulatory element involved in light responsiveness
ChFBX9	MBS	CAACTG	1120	6	-	Arabidopsis thaliana	MYB binding site involved in drought-inducibility
ChFBX9	MBS	CAACTG	1923	6	+	Arabidopsis thaliana	MYB binding site involved in drought-inducibility
ChFBX9	CAT-box	GCCACT	92	6	+	Arabidopsis thaliana	cis-acting regulatory element related to meristem expression
ChFBX9	CAT-box	GCCACT	552	6	-	Arabidopsis thaliana	cis-acting regulatory element related to meristem expression
ChFBX9	TCT-motif	TCTTAC	890	6	+	Arabidopsis thaliana	part of a light responsive element
ChFBX9	TCT-motif	TCTTAC	933	6	-	Arabidopsis thaliana	part of a light responsive element
ChFBX9	ACE	CTAACGTATT	855	9	+	Petroselinum crispum	cis-acting element involved in light responsiveness
ChFBX9	ABRE	ACGTG	342	5	-	Arabidopsis thaliana	cis-acting element involved in the abscisic acid responsiveness
ChFBX9	ABRE	ACGTG	386	5	-	Arabidopsis thaliana	cis-acting element involved in the abscisic acid responsiveness
ChFBX9	ABRE	ACGTG	1159	5	+	Arabidopsis thaliana	cis-acting element involved in the abscisic acid responsiveness
ChFBX9	ABRE	ACGTG	1171	5	+	Arabidopsis thaliana	cis-acting element involved in the abscisic acid responsiveness
ChFBX9	ABRE	ACGTG	1318	5	-	Arabidopsis thaliana	cis-acting element involved in the abscisic acid responsiveness
ChFBX9	Box 4	ATTAAT	1628	6	-	Petroselinum crispum	part of a conserved DNA module involved in light responsiveness
ChFBX9	ARE	AAACCA	178	6	+	Zea mays	cis-acting regulatory element essential for the anaerobic induction
ChFBX9	ARE	AAACCA	250	6	+	Zea mays	cis-acting regulatory element essential for the anaerobic induction
ChFBX9	ARE	AAACCA	1471	6	-	Zea mays	cis-acting regulatory element essential for the anaerobic induction
ChFBX9	TCCC-motif	TCTCCCT	47	7	-	Spinacia oleracea	part of a light responsive element
ChFBX9	GT1-motif	GGTTAAT	294	7	+	Avena sativa	light responsive element
ChFBX9	GT1-motif	GGTTAA	348	6	-	Arabidopsis thaliana	light responsive element
ChFBX9	TCA-element	TCAGAAGAGG	833	9	+	Brassica oleracea	cis-acting element involved in salicylic acid responsiveness
ChFBX9	TCA-element	CCATCTTTTT	1555	9	+	Nicotiana tabacum	cis-acting element involved in salicylic acid responsiveness
ChFBX9	TC-rich repeats	ATTCTCTAAC	1499	9	+	Nicotiana tabacum	cis-acting element involved in defense and stress responsiveness
ChFBX9	GCN4_motif	TGAGTCA	1412	7	+	Oryza sativa	cis-regulatory element involved in endosperm expression
ChFBX9	G-Box	CACGTT	342	6	+	Pisum sativum	cis-acting regulatory element involved in light responsiveness
ChFBX9	G-Box	CACGTT	386	6	+	Pisum sativum	cis-acting regulatory element involved in light responsiveness
ChFBX9	G-Box	CACGTT	1158	6	-	Pisum sativum	cis-acting regulatory element involved in light responsiveness
ChFBX9	GATA-motif	AAGGATAAGG	1541	9	-	Solanum tuberosum	part of a light responsive element
ChFBX9	GTGGC-motif	CATCGTGTGGC	136	10	+	Arabidopsis thaliana	part of a light responsive element
ChFBX100	3-AF1 binding site	TAAGAGAGGAA	331	10	+	Solanum tuberosum	light responsive element
ChFBX100	Box 4	ATTAAT	394	6	+	Petroselinum crispum	part of a conserved DNA module involved in light responsiveness
ChFBX100	Box 4	ATTAAT	398	6	+	Petroselinum crispum	part of a conserved DNA module involved in light responsiveness
ChFBX100	Box 4	ATTAAT	534	6	+	Petroselinum crispum	part of a conserved DNA module involved in light responsiveness
ChFBX100	GARE-motif	TCTGTTG	85	7	+	Brassica oleracea	gibberellin-responsive element
ChFBX100	GT1-motif	GGTTAA	1039	6	-	Arabidopsis thaliana	light responsive element
ChFBX100	GT1-motif	GGTTAA	1215	6	+	Arabidopsis thaliana	light responsive element
ChFBX100	GT1-motif	GGTTAA	1241	6	+	Arabidopsis thaliana	light responsive element
ChFBX100	CCAAT-box	CAACGG	1511	6	+	Hordeum vulgare	MYBHv1 binding site
ChFBX100	GCN4_motif	TGAGTCA	380	7	+	Oryza sativa	cis-regulatory element involved in endosperm expression
ChFBX100	GCN4_motif	TGAGTCA	474	7	-	Oryza sativa	cis-regulatory element involved in endosperm expression
ChFBX100	GCN4_motif	TGAGTCA	1681	7	+	Oryza sativa	cis-regulatory element involved in endosperm expression
ChFBX100	TGACG-motif	TGACG	308	5	-	Hordeum vulgare	cis-acting regulatory element involved in the MeJA-responsiveness
ChFBX100	LTR	CCGAAA	1316	6	-	Hordeum vulgare	cis-acting element involved in low-temperature responsiveness
ChFBX100	LTR	CCGAAA	1867	6	+	Hordeum vulgare	cis-acting element involved in low-temperature responsiveness
ChFBX100	G-box	CACGAC	215	6	-	Zea mays	cis-acting regulatory element involved in light responsiveness
ChFBX100	G-Box	CACGTT	1394	6	+	Pisum sativum	cis-acting regulatory element involved in light responsiveness
ChFBX100	CAT-box	GCCACT	718	6	-	Arabidopsis thaliana	cis-acting regulatory element related to meristem expression
ChFBX100	CAT-box	GCCACT	1281	6	-	Arabidopsis thaliana	cis-acting regulatory element related to meristem expression
ChFBX100	P-box	CCTTTTG	300	7	-	Oryza sativa	gibberellin-responsive element
ChFBX100	P-box	CCTTTTG	311	7	-	Oryza sativa	gibberellin-responsive element
ChFBX100	P-box	CCTTTTG	789	7	-	Oryza sativa	gibberellin-responsive element
ChFBX100	P-box	CCTTTTG	1859	7	-	Oryza sativa	gibberellin-responsive element
ChFBX100	ABRE	ACGTG	1394	5	-	Arabidopsis thaliana	cis-acting element involved in the abscisic acid responsiveness
ChFBX100	AE-box	AGAAACAA	1145	8	-	Arabidopsis thaliana	part of a module for light response
ChFBX100	TCA-element	CCATCTTTTT	1109	9	+	Nicotiana tabacum	cis-acting element involved in salicylic acid responsiveness
ChFBX100	TGA-element	AACGAC	1973	6	-	Brassica oleracea	auxin-responsive element
ChFBX100	ARE	AAACCA	19	6	-	Zea mays	cis-acting regulatory element essential for the anaerobic induction
ChFBX100	ARE	AAACCA	861	6	-	Zea mays	cis-acting regulatory element essential for the anaerobic induction
ChFBX100	CGTCA-motif	CGTCA	308	5	+	Hordeum vulgare	cis-acting regulatory element involved in the MeJA-responsiveness
ChFBX100	TCT-motif	TCTTAC	877	6	-	Arabidopsis thaliana	part of a light responsive element
ChFBX100	Unnamed__1	GAATTTAATTAA	391	11	+	Glycine max	60K protein binding site
ChFBX100	AT-rich element	ATAGAAATCAA	658	10	+	Glycine max	binding site of AT-rich DNA binding protein (ATBP-1)
ChFBX51	ABRE	TACGGTC	1785	7	+	Arabidopsis thaliana	cis-acting element involved in the abscisic acid responsiveness
ChFBX51	TCA-element	CCATCTTTTT	949	9	+	Nicotiana tabacum	cis-acting element involved in salicylic acid responsiveness
ChFBX51	ATCT-motif	AATCTAATCC	827	9	-	Pisum sativum	part of a conserved DNA module involved in light responsiveness
ChFBX51	ATCT-motif	AATCTAATCC	1967	9	+	Pisum sativum	part of a conserved DNA module involved in light responsiveness
ChFBX51	AT-rich element	ATAGAAATCAA	91	10	+	Glycine max	binding site of AT-rich DNA binding protein (ATBP-1)
ChFBX51	CGTCA-motif	CGTCA	824	5	-	Hordeum vulgare	cis-acting regulatory element involved in the MeJA-responsiveness
ChFBX51	CGTCA-motif	CGTCA	940	5	+	Hordeum vulgare	cis-acting regulatory element involved in the MeJA-responsiveness
ChFBX51	CGTCA-motif	CGTCA	970	5	+	Hordeum vulgare	cis-acting regulatory element involved in the MeJA-responsiveness
ChFBX51	CGTCA-motif	CGTCA	1975	5	+	Hordeum vulgare	cis-acting regulatory element involved in the MeJA-responsiveness
ChFBX51	ARE	AAACCA	404	6	+	Zea mays	cis-acting regulatory element essential for the anaerobic induction
ChFBX51	ARE	AAACCA	1871	6	-	Zea mays	cis-acting regulatory element essential for the anaerobic induction
ChFBX51	AE-box	AGAAACTT	1561	8	+	Arabidopsis thaliana	part of a module for light response
ChFBX51	AE-box	AGAAACAA	1687	8	-	Arabidopsis thaliana	part of a module for light response
ChFBX51	Box 4	ATTAAT	911	6	+	Petroselinum crispum	part of a conserved DNA module involved in light responsiveness
ChFBX51	Box 4	ATTAAT	1070	6	-	Petroselinum crispum	part of a conserved DNA module involved in light responsiveness
ChFBX51	Box 4	ATTAAT	1151	6	-	Petroselinum crispum	part of a conserved DNA module involved in light responsiveness
ChFBX51	Box 4	ATTAAT	1321	6	-	Petroselinum crispum	part of a conserved DNA module involved in light responsiveness
ChFBX51	Box 4	ATTAAT	1379	6	-	Petroselinum crispum	part of a conserved DNA module involved in light responsiveness
ChFBX51	G-box	CACGAC	299	6	+	Zea mays	cis-acting regulatory element involved in light responsiveness
ChFBX51	TATC-box	TATCCCA	1431	7	+	Oryza sativa	cis-acting element involved in gibberellin-responsiveness
ChFBX51	LTR	CCGAAA	805	6	-	Hordeum vulgare	cis-acting element involved in low-temperature responsiveness
ChFBX51	LTR	CCGAAA	1993	6	+	Hordeum vulgare	cis-acting element involved in low-temperature responsiveness
ChFBX51	TGACG-motif	TGACG	824	5	+	Hordeum vulgare	cis-acting regulatory element involved in the MeJA-responsiveness
ChFBX51	TGACG-motif	TGACG	940	5	-	Hordeum vulgare	cis-acting regulatory element involved in the MeJA-responsiveness
ChFBX51	TGACG-motif	TGACG	970	5	-	Hordeum vulgare	cis-acting regulatory element involved in the MeJA-responsiveness
ChFBX51	TGACG-motif	TGACG	1975	5	-	Hordeum vulgare	cis-acting regulatory element involved in the MeJA-responsiveness
ChFBX52	ARE	AAACCA	500	6	+	Zea mays	cis-acting regulatory element essential for the anaerobic induction
ChFBX52	ARE	AAACCA	542	6	-	Zea mays	cis-acting regulatory element essential for the anaerobic induction
ChFBX52	ARE	AAACCA	636	6	-	Zea mays	cis-acting regulatory element essential for the anaerobic induction
ChFBX52	ARE	AAACCA	1476	6	-	Zea mays	cis-acting regulatory element essential for the anaerobic induction
ChFBX52	ARE	AAACCA	1637	6	+	Zea mays	cis-acting regulatory element essential for the anaerobic induction
ChFBX52	CGTCA-motif	CGTCA	1345	5	-	Hordeum vulgare	cis-acting regulatory element involved in the MeJA-responsiveness
ChFBX52	AE-box	AGAAACAA	119	8	+	Arabidopsis thaliana	part of a module for light response
ChFBX52	AE-box	AGAAACTT	257	8	-	Arabidopsis thaliana	part of a module for light response
ChFBX52	MRE	AACCTAA	1920	7	+	Petroselinum crispum	MYB binding site involved in light responsiveness
ChFBX52	ABRE	ACGTG	482	5	+	Arabidopsis thaliana	cis-acting element involved in the abscisic acid responsiveness
ChFBX52	ABRE	ACGTG	950	5	-	Arabidopsis thaliana	cis-acting element involved in the abscisic acid responsiveness
ChFBX52	ABRE	ACGTG	1499	5	+	Arabidopsis thaliana	cis-acting element involved in the abscisic acid responsiveness
ChFBX52	ABRE	ACGTG	1568	5	+	Arabidopsis thaliana	cis-acting element involved in the abscisic acid responsiveness
ChFBX52	G-box	TAACACGTAG	375	9	-	Brassica oleracea	cis-acting regulatory element involved in light responsiveness
ChFBX52	G-box	TACGTG	481	6	+	Arabidopsis thaliana	cis-acting regulatory element involved in light responsiveness
ChFBX52	G-box	TAACACGTAG	947	9	+	Brassica oleracea	cis-acting regulatory element involved in light responsiveness
ChFBX52	G-box	TACGTG	950	6	-	Arabidopsis thaliana	cis-acting regulatory element involved in light responsiveness
ChFBX52	G-Box	CACGTT	1498	6	-	Pisum sativum	cis-acting regulatory element involved in light responsiveness
ChFBX52	G-Box	CACGTT	1567	6	-	Pisum sativum	cis-acting regulatory element involved in light responsiveness
ChFBX52	LTR	CCGAAA	1596	6	-	Hordeum vulgare	cis-acting element involved in low-temperature responsiveness
ChFBX52	TGACG-motif	TGACG	1345	5	+	Hordeum vulgare	cis-acting regulatory element involved in the MeJA-responsiveness
ChFBX52	CCAAT-box	CAACGG	1304	6	+	Hordeum vulgare	MYBHv1 binding site
ChFBX52	GT1-motif	GGTTAAT	490	7	-	Avena sativa	light responsive element
ChFBX52	GT1-motif	GGTTAA	491	6	-	Arabidopsis thaliana	light responsive element
ChFBX52	GT1-motif	GGTTAA	1374	6	-	Arabidopsis thaliana	light responsive element
ChFBX52	GT1-motif	GGTTAA	1514	6	-	Arabidopsis thaliana	light responsive element
ChFBX52	GT1-motif	GGTTAA	1875	6	+	Arabidopsis thaliana	light responsive element
ChFBX52	GATA-motif	AAGGATAAGG	1372	9	-	Solanum tuberosum	part of a light responsive element
ChFBX52	Box 4	ATTAAT	1335	6	-	Petroselinum crispum	part of a conserved DNA module involved in light responsiveness
ChFBX53	G-Box	CACGTG	1541	6	-	Pisum sativum	cis-acting regulatory element involved in light responsiveness
ChFBX53	G-box	CACGAC	52	6	-	Zea mays	cis-acting regulatory element involved in light responsiveness
ChFBX53	G-box	ACACGTGT	1540	8	-	Brassica napus	cis-acting regulatory element involved in light responsiveness
ChFBX53	G-box	CACGTG	1541	6	-	Arabidopsis thaliana	cis-acting regulatory element involved in light responsiveness
ChFBX53	GCN4_motif	TGAGTCA	1417	7	+	Oryza sativa	cis-regulatory element involved in endosperm expression
ChFBX53	GCN4_motif	TGAGTCA	1851	7	+	Oryza sativa	cis-regulatory element involved in endosperm expression
ChFBX53	LTR	CCGAAA	261	6	-	Hordeum vulgare	cis-acting element involved in low-temperature responsiveness
ChFBX53	LTR	CCGAAA	1711	6	-	Hordeum vulgare	cis-acting element involved in low-temperature responsiveness
ChFBX53	TGACG-motif	TGACG	225	5	+	Hordeum vulgare	cis-acting regulatory element involved in the MeJA-responsiveness
ChFBX53	TGACG-motif	TGACG	1029	5	+	Hordeum vulgare	cis-acting regulatory element involved in the MeJA-responsiveness
ChFBX53	TGACG-motif	TGACG	1493	5	-	Hordeum vulgare	cis-acting regulatory element involved in the MeJA-responsiveness
ChFBX53	Box 4	ATTAAT	1298	6	-	Petroselinum crispum	part of a conserved DNA module involved in light responsiveness
ChFBX53	Box 4	ATTAAT	1393	6	-	Petroselinum crispum	part of a conserved DNA module involved in light responsiveness
ChFBX53	circadian	CAAAGATATC	685	9	-	Lycopersicon esculentum	cis-acting regulatory element involved in circadian control
ChFBX53	GARE-motif	TCTGTTG	1087	7	-	Brassica oleracea	gibberellin-responsive element
ChFBX53	TCA-element	CCATCTTTTT	532	9	-	Nicotiana tabacum	cis-acting element involved in salicylic acid responsiveness
ChFBX53	ATCT-motif	AATCTAATCC	1775	9	-	Pisum sativum	part of a conserved DNA module involved in light responsiveness
ChFBX53	TCT-motif	TCTTAC	17	6	+	Arabidopsis thaliana	part of a light responsive element
ChFBX53	TCT-motif	TCTTAC	807	6	-	Arabidopsis thaliana	part of a light responsive element
ChFBX53	TCT-motif	TCTTAC	1036	6	+	Arabidopsis thaliana	part of a light responsive element
ChFBX53	ARE	AAACCA	441	6	+	Zea mays	cis-acting regulatory element essential for the anaerobic induction
ChFBX53	ARE	AAACCA	1451	6	-	Zea mays	cis-acting regulatory element essential for the anaerobic induction
ChFBX53	CGTCA-motif	CGTCA	225	5	-	Hordeum vulgare	cis-acting regulatory element involved in the MeJA-responsiveness
ChFBX53	CGTCA-motif	CGTCA	1029	5	-	Hordeum vulgare	cis-acting regulatory element involved in the MeJA-responsiveness
ChFBX53	CGTCA-motif	CGTCA	1493	5	+	Hordeum vulgare	cis-acting regulatory element involved in the MeJA-responsiveness
ChFBX53	MBS	CAACTG	179	6	+	Arabidopsis thaliana	MYB binding site involved in drought-inducibility
ChFBX53	MBS	CAACTG	979	6	+	Arabidopsis thaliana	MYB binding site involved in drought-inducibility
ChFBX53	ABRE	AACCCGG	460	7	-	Arabidopsis thaliana	cis-acting element involved in the abscisic acid responsiveness
ChFBX53	ABRE	CACGTG	1541	6	-	Arabidopsis thaliana	cis-acting element involved in the abscisic acid responsiveness
ChFBX53	ABRE	ACGTG	1542	5	+	Arabidopsis thaliana	cis-acting element involved in the abscisic acid responsiveness
ChFBX54	chs-CMA1a	TTACTTAA	551	8	-	Daucus carota	part of a light responsive element
ChFBX54	MBSI	TTTTTACGGTTA	1358	11	+	Petunia hybrida	MYB binding site involved in flavonoid biosynthetic genes regulation
ChFBX54	LTR	CCGAAA	134	6	+	Hordeum vulgare	cis-acting element involved in low-temperature responsiveness
ChFBX54	LTR	CCGAAA	1973	6	+	Hordeum vulgare	cis-acting element involved in low-temperature responsiveness
ChFBX54	GT1-motif	GGTTAA	475	6	-	Arabidopsis thaliana	light responsive element
ChFBX54	GT1-motif	GGTTAA	710	6	-	Arabidopsis thaliana	light responsive element
ChFBX54	GT1-motif	GGTTAAT	1422	7	+	Avena sativa	light responsive element
ChFBX54	chs-CMA2a	TCACTTGA	1882	8	-	Petroselinum crispum	part of a light responsive element
ChFBX54	Box 4	ATTAAT	857	6	+	Petroselinum crispum	part of a conserved DNA module involved in light responsiveness
ChFBX54	ARE	AAACCA	584	6	-	Zea mays	cis-acting regulatory element essential for the anaerobic induction
ChFBX54	ARE	AAACCA	590	6	-	Zea mays	cis-acting regulatory element essential for the anaerobic induction
ChFBX54	ARE	AAACCA	675	6	-	Zea mays	cis-acting regulatory element essential for the anaerobic induction
ChFBX54	ARE	AAACCA	769	6	+	Zea mays	cis-acting regulatory element essential for the anaerobic induction
ChFBX54	ARE	AAACCA	798	6	+	Zea mays	cis-acting regulatory element essential for the anaerobic induction
ChFBX54	ARE	AAACCA	885	6	+	Zea mays	cis-acting regulatory element essential for the anaerobic induction
ChFBX54	ARE	AAACCA	1240	6	-	Zea mays	cis-acting regulatory element essential for the anaerobic induction
ChFBX54	ARE	AAACCA	1489	6	-	Zea mays	cis-acting regulatory element essential for the anaerobic induction
ChFBX54	ARE	AAACCA	1494	6	-	Zea mays	cis-acting regulatory element essential for the anaerobic induction
ChFBX54	ARE	AAACCA	1795	6	-	Zea mays	cis-acting regulatory element essential for the anaerobic induction
ChFBX54	ARE	AAACCA	1899	6	-	Zea mays	cis-acting regulatory element essential for the anaerobic induction
ChFBX54	AT-rich element	ATAGAAATCAA	946	10	+	Glycine max	binding site of AT-rich DNA binding protein (ATBP-1)
ChFBX54	MBS	CAACTG	9	6	-	Arabidopsis thaliana	MYB binding site involved in drought-inducibility
ChFBX54	MBS	CAACTG	230	6	+	Arabidopsis thaliana	MYB binding site involved in drought-inducibility
ChFBX54	MRE	AACCTAA	1536	7	-	Petroselinum crispum	MYB binding site involved in light responsiveness
ChFBX55	TGACG-motif	TGACG	26	5	-	Hordeum vulgare	cis-acting regulatory element involved in the MeJA-responsiveness
ChFBX55	TATC-box	TATCCCA	1445	7	-	Oryza sativa	cis-acting element involved in gibberellin-responsiveness
ChFBX55	CCAAT-box	CAACGG	1523	6	+	Hordeum vulgare	MYBHv1 binding site
ChFBX55	GT1-motif	GGTTAA	1194	6	+	Arabidopsis thaliana	light responsive element
ChFBX55	WUN-motif	AAATTTCCT	599	9	-	Brassica oleracea	wound-responsive element
ChFBX55	Box 4	ATTAAT	405	6	+	Petroselinum crispum	part of a conserved DNA module involved in light responsiveness
ChFBX55	TCT-motif	TCTTAC	293	6	+	Arabidopsis thaliana	part of a light responsive element
ChFBX55	TCT-motif	TCTTAC	331	6	-	Arabidopsis thaliana	part of a light responsive element
ChFBX55	CGTCA-motif	CGTCA	26	5	+	Hordeum vulgare	cis-acting regulatory element involved in the MeJA-responsiveness
ChFBX55	ARE	AAACCA	643	6	-	Zea mays	cis-acting regulatory element essential for the anaerobic induction
ChFBX55	ARE	AAACCA	1074	6	-	Zea mays	cis-acting regulatory element essential for the anaerobic induction
ChFBX55	ARE	AAACCA	1242	6	-	Zea mays	cis-acting regulatory element essential for the anaerobic induction
ChFBX55	ARE	AAACCA	1451	6	+	Zea mays	cis-acting regulatory element essential for the anaerobic induction
ChFBX55	RY-element	CATGCATG	1283	8	-	Helianthus annuus	cis-acting regulatory element involved in seed-specific regulation
ChFBX56	I-box	gGATAAGGTG	115	9	-	Zea mays	part of a light responsive element
ChFBX56	ACE	CTAACGTATT	1937	9	+	Petroselinum crispum	cis-acting element involved in light responsiveness
ChFBX56	Box 4	ATTAAT	417	6	+	Petroselinum crispum	part of a conserved DNA module involved in light responsiveness
ChFBX56	Box 4	ATTAAT	597	6	+	Petroselinum crispum	part of a conserved DNA module involved in light responsiveness
ChFBX56	GATA-motif	AAGGATAAGG	328	9	+	Solanum tuberosum	part of a light responsive element
ChFBX56	GATA-motif	AAGATAAGATT	648	10	-	Arabidopsis thaliana	part of a light responsive element
ChFBX56	3-AF1 binding site	TAAGAGAGGAA	1300	10	+	Solanum tuberosum	light responsive element
ChFBX56	GARE-motif	TCTGTTG	307	7	+	Brassica oleracea	gibberellin-responsive element
ChFBX56	G-box	CACGAC	249	6	-	Zea mays	cis-acting regulatory element involved in light responsiveness
ChFBX56	G-box	TACGTG	358	6	-	Arabidopsis thaliana	cis-acting regulatory element involved in light responsiveness
ChFBX56	GCN4_motif	TGAGTCA	1596	7	-	Oryza sativa	cis-regulatory element involved in endosperm expression
ChFBX56	GT1-motif	GGTTAA	330	6	+	Arabidopsis thaliana	light responsive element
ChFBX56	GT1-motif	GGTTAAT	1426	7	+	Avena sativa	light responsive element
ChFBX56	GA-motif	ATAGATAA	728	8	+	Arabidopsis thaliana	part of a light responsive element
ChFBX56	LTR	CCGAAA	638	6	+	Hordeum vulgare	cis-acting element involved in low-temperature responsiveness
ChFBX56	LTR	CCGAAA	1925	6	-	Hordeum vulgare	cis-acting element involved in low-temperature responsiveness
ChFBX56	TGACG-motif	TGACG	87	5	-	Hordeum vulgare	cis-acting regulatory element involved in the MeJA-responsiveness
ChFBX56	TGACG-motif	TGACG	744	5	+	Hordeum vulgare	cis-acting regulatory element involved in the MeJA-responsiveness
ChFBX56	TGACG-motif	TGACG	843	5	-	Hordeum vulgare	cis-acting regulatory element involved in the MeJA-responsiveness
ChFBX56	HD-Zip 1	CAAT(A/T)ATTG	877	8.5	+	Arabidopsis thaliana	element involved in differentiation of the palisade mesophyll cells
ChFBX56	MBS	CAACTG	921	6	-	Arabidopsis thaliana	MYB binding site involved in drought-inducibility
ChFBX56	P-box	CCTTTTG	1820	7	-	Oryza sativa	gibberellin-responsive element
ChFBX56	ABRE	TACGTGTC	356	8	-	Oryza sativa	cis-acting element involved in the abscisic acid responsiveness
ChFBX56	ABRE	ACGTG	358	5	-	Arabidopsis thaliana	cis-acting element involved in the abscisic acid responsiveness
ChFBX56	TCA-element	CCATCTTTTT	1917	9	+	Nicotiana tabacum	cis-acting element involved in salicylic acid responsiveness
ChFBX56	TCT-motif	TCTTAC	255	6	+	Arabidopsis thaliana	part of a light responsive element
ChFBX56	CGTCA-motif	CGTCA	87	5	+	Hordeum vulgare	cis-acting regulatory element involved in the MeJA-responsiveness
ChFBX56	CGTCA-motif	CGTCA	744	5	-	Hordeum vulgare	cis-acting regulatory element involved in the MeJA-responsiveness
ChFBX56	CGTCA-motif	CGTCA	843	5	+	Hordeum vulgare	cis-acting regulatory element involved in the MeJA-responsiveness
ChFBX56	AE-box	AGAAACAA	1067	8	-	Arabidopsis thaliana	part of a module for light response
ChFBX57	Box 4	ATTAAT	535	6	+	Petroselinum crispum	part of a conserved DNA module involved in light responsiveness
ChFBX57	Box 4	ATTAAT	716	6	+	Petroselinum crispum	part of a conserved DNA module involved in light responsiveness
ChFBX57	Box 4	ATTAAT	1934	6	-	Petroselinum crispum	part of a conserved DNA module involved in light responsiveness
ChFBX57	GCN4_motif	TGAGTCA	1512	7	-	Oryza sativa	cis-regulatory element involved in endosperm expression
ChFBX57	G-box	CACGAC	1054	6	-	Zea mays	cis-acting regulatory element involved in light responsiveness
ChFBX57	TCCC-motif	TCTCCCT	322	7	-	Spinacia oleracea	part of a light responsive element
ChFBX57	TCCC-motif	TCTCCCT	1219	7	-	Spinacia oleracea	part of a light responsive element
ChFBX57	P-box	CCTTTTG	293	7	-	Oryza sativa	gibberellin-responsive element
ChFBX57	MRE	AACCTAA	1319	7	-	Petroselinum crispum	MYB binding site involved in light responsiveness
ChFBX57	TCT-motif	TCTTAC	912	6	-	Arabidopsis thaliana	part of a light responsive element
ChFBX58	GATA-motif	AAGGATAAGG	1518	9	+	Solanum tuberosum	part of a light responsive element
ChFBX58	Box 4	ATTAAT	843	6	+	Petroselinum crispum	part of a conserved DNA module involved in light responsiveness
ChFBX58	Box 4	ATTAAT	857	6	+	Petroselinum crispum	part of a conserved DNA module involved in light responsiveness
ChFBX58	Box 4	ATTAAT	944	6	+	Petroselinum crispum	part of a conserved DNA module involved in light responsiveness
ChFBX58	Box 4	ATTAAT	1163	6	-	Petroselinum crispum	part of a conserved DNA module involved in light responsiveness
ChFBX58	TGACG-motif	TGACG	1431	5	-	Hordeum vulgare	cis-acting regulatory element involved in the MeJA-responsiveness
ChFBX58	TGACG-motif	TGACG	1907	5	-	Hordeum vulgare	cis-acting regulatory element involved in the MeJA-responsiveness
ChFBX58	CCAAT-box	CAACGG	1434	6	+	Hordeum vulgare	MYBHv1 binding site
ChFBX58	GCN4_motif	TGAGTCA	91	7	+	Oryza sativa	cis-regulatory element involved in endosperm expression
ChFBX58	GT1-motif	GGTTAA	153	6	+	Arabidopsis thaliana	light responsive element
ChFBX58	GT1-motif	GCGGTAATT	1059	9	+	Oryza sativa	light responsive element
ChFBX58	GT1-motif	GGTTAAT	1541	7	-	Avena sativa	light responsive element
ChFBX58	GT1-motif	GGTTAA	1542	6	-	Arabidopsis thaliana	light responsive element
ChFBX58	G-box	CACGAC	1128	6	-	Zea mays	cis-acting regulatory element involved in light responsiveness
ChFBX58	P-box	CCTTTTG	1978	7	-	Oryza sativa	gibberellin-responsive element
ChFBX58	MBS	CAACTG	593	6	-	Arabidopsis thaliana	MYB binding site involved in drought-inducibility
ChFBX58	HD-Zip 1	CAAT(A/T)ATTG	1893	8.5	-	Arabidopsis thaliana	element involved in differentiation of the palisade mesophyll cells
ChFBX58	TCT-motif	TCTTAC	962	6	-	Arabidopsis thaliana	part of a light responsive element
ChFBX58	ARE	AAACCA	1561	6	-	Zea mays	cis-acting regulatory element essential for the anaerobic induction
ChFBX58	CGTCA-motif	CGTCA	1431	5	+	Hordeum vulgare	cis-acting regulatory element involved in the MeJA-responsiveness
ChFBX58	CGTCA-motif	CGTCA	1907	5	+	Hordeum vulgare	cis-acting regulatory element involved in the MeJA-responsiveness
ChFBX58	TCA-element	CCATCTTTTT	1051	9	-	Nicotiana tabacum	cis-acting element involved in salicylic acid responsiveness
ChFBX58	TCA-element	CCATCTTTTT	1913	9	+	Nicotiana tabacum	cis-acting element involved in salicylic acid responsiveness
ChFBX59	GT1-motif	GGTTAA	1731	6	-	Arabidopsis thaliana	light responsive element
ChFBX59	TGACG-motif	TGACG	38	5	-	Hordeum vulgare	cis-acting regulatory element involved in the MeJA-responsiveness
ChFBX59	TGACG-motif	TGACG	1159	5	-	Hordeum vulgare	cis-acting regulatory element involved in the MeJA-responsiveness
ChFBX59	ATC-motif	TGCTATCCG	151	9	+	Zea mays	part of a conserved DNA module involved in light responsiveness
ChFBX59	3-AF1 binding site	TAAGAGAGGAA	1896	10	-	Solanum tuberosum	light responsive element
ChFBX59	circadian	CAAAGATATC	396	9	-	Lycopersicon esculentum	cis-acting regulatory element involved in circadian control
ChFBX59	circadian	CAAAGATATC	1827	9	+	Lycopersicon esculentum	cis-acting regulatory element involved in circadian control
ChFBX59	Box 4	ATTAAT	1275	6	-	Petroselinum crispum	part of a conserved DNA module involved in light responsiveness
ChFBX59	Box 4	ATTAAT	1363	6	-	Petroselinum crispum	part of a conserved DNA module involved in light responsiveness
ChFBX59	Box 4	ATTAAT	1408	6	-	Petroselinum crispum	part of a conserved DNA module involved in light responsiveness
ChFBX59	Box 4	ATTAAT	1523	6	-	Petroselinum crispum	part of a conserved DNA module involved in light responsiveness
ChFBX59	Box 4	ATTAAT	1615	6	-	Petroselinum crispum	part of a conserved DNA module involved in light responsiveness
ChFBX59	I-box	cGATAAGGCG	557	9	+	Zea mays	part of a light responsive element
ChFBX59	I-box	gGATAAGGTG	1852	9	-	Zea mays	part of a light responsive element
ChFBX59	CGTCA-motif	CGTCA	38	5	+	Hordeum vulgare	cis-acting regulatory element involved in the MeJA-responsiveness
ChFBX59	CGTCA-motif	CGTCA	1159	5	+	Hordeum vulgare	cis-acting regulatory element involved in the MeJA-responsiveness
ChFBX59	ARE	AAACCA	626	6	-	Zea mays	cis-acting regulatory element essential for the anaerobic induction
ChFBX59	ARE	AAACCA	913	6	-	Zea mays	cis-acting regulatory element essential for the anaerobic induction
ChFBX59	CAT-box	GCCACT	320	6	-	Arabidopsis thaliana	cis-acting regulatory element related to meristem expression
ChFBX60	TGACG-motif	TGACG	86	5	+	Hordeum vulgare	cis-acting regulatory element involved in the MeJA-responsiveness
ChFBX60	TGACG-motif	TGACG	452	5	-	Hordeum vulgare	cis-acting regulatory element involved in the MeJA-responsiveness
ChFBX60	ATC-motif	AGCTATCCA	1136	9	+	Arabidopsis thaliana	part of a conserved DNA module involved in light responsiveness
ChFBX60	GT1-motif	GGTTAA	238	6	+	Arabidopsis thaliana	light responsive element
ChFBX60	GATA-motif	AAGATAAGATT	1567	10	+	Arabidopsis thaliana	part of a light responsive element
ChFBX60	GATA-motif	GATAGGA	1837	7	+	Arabidopsis thaliana	part of a light responsive element
ChFBX60	Box 4	ATTAAT	1162	6	-	Petroselinum crispum	part of a conserved DNA module involved in light responsiveness
ChFBX60	Box 4	ATTAAT	1806	6	-	Petroselinum crispum	part of a conserved DNA module involved in light responsiveness
ChFBX60	CGTCA-motif	CGTCA	86	5	-	Hordeum vulgare	cis-acting regulatory element involved in the MeJA-responsiveness
ChFBX60	CGTCA-motif	CGTCA	452	5	+	Hordeum vulgare	cis-acting regulatory element involved in the MeJA-responsiveness
ChFBX60	ARE	AAACCA	735	6	+	Zea mays	cis-acting regulatory element essential for the anaerobic induction
ChFBX60	ARE	AAACCA	786	6	-	Zea mays	cis-acting regulatory element essential for the anaerobic induction
ChFBX60	ARE	AAACCA	793	6	-	Zea mays	cis-acting regulatory element essential for the anaerobic induction
ChFBX60	ARE	AAACCA	898	6	+	Zea mays	cis-acting regulatory element essential for the anaerobic induction
ChFBX60	ARE	AAACCA	983	6	+	Zea mays	cis-acting regulatory element essential for the anaerobic induction
ChFBX60	ARE	AAACCA	990	6	+	Zea mays	cis-acting regulatory element essential for the anaerobic induction
ChFBX60	ARE	AAACCA	1502	6	-	Zea mays	cis-acting regulatory element essential for the anaerobic induction
ChFBX60	TCT-motif	TCTTAC	756	6	-	Arabidopsis thaliana	part of a light responsive element
ChFBX60	CAT-box	GCCACT	604	6	-	Arabidopsis thaliana	cis-acting regulatory element related to meristem expression
ChFBX60	MBS	CAACTG	545	6	-	Arabidopsis thaliana	MYB binding site involved in drought-inducibility
ChFBX61	CGTCA-motif	CGTCA	668	5	-	Hordeum vulgare	cis-acting regulatory element involved in the MeJA-responsiveness
ChFBX61	ARE	AAACCA	1924	6	+	Zea mays	cis-acting regulatory element essential for the anaerobic induction
ChFBX61	TCT-motif	TCTTAC	1011	6	-	Arabidopsis thaliana	part of a light responsive element
ChFBX61	MSA-like	(T/C)C(T/C)AACGG(T/C)(T/C)A	191	9	+	Catharanthus roseus	cis-acting element involved in cell cycle regulation
ChFBX61	MBS	CAACTG	41	6	+	Arabidopsis thaliana	MYB binding site involved in drought-inducibility
ChFBX61	MBS	CAACTG	127	6	+	Arabidopsis thaliana	MYB binding site involved in drought-inducibility
ChFBX61	MBS	CAACTG	664	6	+	Arabidopsis thaliana	MYB binding site involved in drought-inducibility
ChFBX61	MBS	CAACTG	900	6	+	Arabidopsis thaliana	MYB binding site involved in drought-inducibility
ChFBX61	MBS	CAACTG	1000	6	+	Arabidopsis thaliana	MYB binding site involved in drought-inducibility
ChFBX61	ABRE	ACGTG	175	5	+	Arabidopsis thaliana	cis-acting element involved in the abscisic acid responsiveness
ChFBX61	ABRE	ACGTG	514	5	-	Arabidopsis thaliana	cis-acting element involved in the abscisic acid responsiveness
ChFBX61	ABRE	ACGTG	653	5	+	Arabidopsis thaliana	cis-acting element involved in the abscisic acid responsiveness
ChFBX61	ABRE	ACGTG	1555	5	+	Arabidopsis thaliana	cis-acting element involved in the abscisic acid responsiveness
ChFBX61	CAT-box	GCCACT	1321	6	-	Arabidopsis thaliana	cis-acting regulatory element related to meristem expression
ChFBX61	TC-rich repeats	ATTCTCTAAC	13	9	+	Nicotiana tabacum	cis-acting element involved in defense and stress responsiveness
ChFBX61	G-Box	CACGTT	1554	6	-	Pisum sativum	cis-acting regulatory element involved in light responsiveness
ChFBX61	chs-CMA1a	TTACTTAA	627	8	-	Daucus carota	part of a light responsive element
ChFBX61	G-box	CACGTC	174	6	-	Zea mays	cis-acting regulatory element involved in light responsiveness
ChFBX61	G-box	CACGTC	514	6	+	Zea mays	cis-acting regulatory element involved in light responsiveness
ChFBX61	G-box	CACGTC	652	6	-	Zea mays	cis-acting regulatory element involved in light responsiveness
ChFBX61	G-box	TAAACGTG	1552	8	+	Brassica oleracea	cis-acting regulatory element involved in light responsiveness
ChFBX61	TGACG-motif	TGACG	668	5	+	Hordeum vulgare	cis-acting regulatory element involved in the MeJA-responsiveness
ChFBX61	GT1-motif	GGTTAA	197	6	+	Arabidopsis thaliana	light responsive element
ChFBX61	CCAAT-box	CAACGG	193	6	+	Hordeum vulgare	MYBHv1 binding site
ChFBX61	I-box	cCATATCCAAT	1979	10	-	Flaveria trinervia	part of a light responsive element
ChFBX61	chs-CMA2a	TCACTTGA	854	8	-	Petroselinum crispum	part of a light responsive element
ChFBX61	circadian	CAAAGATATC	1062	9	+	Lycopersicon esculentum	cis-acting regulatory element involved in circadian control
ChFBX61	Box 4	ATTAAT	1483	6	-	Petroselinum crispum	part of a conserved DNA module involved in light responsiveness
ChFBX61	Box 4	ATTAAT	1698	6	-	Petroselinum crispum	part of a conserved DNA module involved in light responsiveness
ChFBX61	3-AF1 binding site	TAAGAGAGGAA	81	10	+	Solanum tuberosum	light responsive element
ChFBX62	MRE	AACCTAA	286	7	+	Petroselinum crispum	MYB binding site involved in light responsiveness
ChFBX62	CGTCA-motif	CGTCA	17	5	-	Hordeum vulgare	cis-acting regulatory element involved in the MeJA-responsiveness
ChFBX62	TCT-motif	TCTTAC	1383	6	-	Arabidopsis thaliana	part of a light responsive element
ChFBX62	ATCT-motif	AATCTAATCC	147	9	-	Pisum sativum	part of a conserved DNA module involved in light responsiveness
ChFBX62	TCA-element	CCATCTTTTT	747	9	+	Nicotiana tabacum	cis-acting element involved in salicylic acid responsiveness
ChFBX62	3-AF1 binding site	TAAGAGAGGAA	196	10	-	Solanum tuberosum	light responsive element
ChFBX62	3-AF1 binding site	TAAGAGAGGAA	1282	10	-	Solanum tuberosum	light responsive element
ChFBX62	Box 4	ATTAAT	1187	6	-	Petroselinum crispum	part of a conserved DNA module involved in light responsiveness
ChFBX62	Box 4	ATTAAT	1777	6	-	Petroselinum crispum	part of a conserved DNA module involved in light responsiveness
ChFBX62	TGACG-motif	TGACG	17	5	+	Hordeum vulgare	cis-acting regulatory element involved in the MeJA-responsiveness
ChFBX62	GA-motif	ATAGATAA	1083	8	-	Arabidopsis thaliana	part of a light responsive element
ChFBX62	GA-motif	ATAGATAA	1788	8	+	Arabidopsis thaliana	part of a light responsive element
ChFBX62	GT1-motif	GGTTAA	870	6	+	Arabidopsis thaliana	light responsive element
ChFBX62	CCAAT-box	CAACGG	1435	6	+	Hordeum vulgare	MYBHv1 binding site
ChFBX63	AAAC-motif	CAATCAAAACCT	599	11	+	Spinacia oleracea	light responsive element
ChFBX63	TCT-motif	TCTTAC	1040	6	+	Arabidopsis thaliana	part of a light responsive element
ChFBX63	ARE	AAACCA	157	6	+	Zea mays	cis-acting regulatory element essential for the anaerobic induction
ChFBX63	ARE	AAACCA	671	6	+	Zea mays	cis-acting regulatory element essential for the anaerobic induction
ChFBX63	ARE	AAACCA	1762	6	+	Zea mays	cis-acting regulatory element essential for the anaerobic induction
ChFBX63	ARE	AAACCA	1816	6	-	Zea mays	cis-acting regulatory element essential for the anaerobic induction
ChFBX63	CGTCA-motif	CGTCA	645	5	+	Hordeum vulgare	cis-acting regulatory element involved in the MeJA-responsiveness
ChFBX63	CGTCA-motif	CGTCA	1808	5	-	Hordeum vulgare	cis-acting regulatory element involved in the MeJA-responsiveness
ChFBX63	TGACG-motif	TGACG	645	5	-	Hordeum vulgare	cis-acting regulatory element involved in the MeJA-responsiveness
ChFBX63	TGACG-motif	TGACG	1808	5	+	Hordeum vulgare	cis-acting regulatory element involved in the MeJA-responsiveness
ChFBX63	CCAAT-box	CAACGG	908	6	+	Hordeum vulgare	MYBHv1 binding site
ChFBX63	GT1-motif	GGTTAA	424	6	-	Arabidopsis thaliana	light responsive element
ChFBX63	GT1-motif	GGTTAA	475	6	-	Arabidopsis thaliana	light responsive element
ChFBX63	GT1-motif	GGTTAA	1519	6	-	Arabidopsis thaliana	light responsive element
ChFBX63	TATC-box	TATCCCA	773	7	+	Oryza sativa	cis-acting element involved in gibberellin-responsiveness
ChFBX63	G-box	CACGAC	938	6	+	Zea mays	cis-acting regulatory element involved in light responsiveness
ChFBX63	chs-CMA2a	TCACTTGA	1968	8	+	Petroselinum crispum	part of a light responsive element
ChFBX63	Box 4	ATTAAT	753	6	+	Petroselinum crispum	part of a conserved DNA module involved in light responsiveness
ChFBX63	GATA-motif	AAGGATAAGG	737	9	+	Solanum tuberosum	part of a light responsive element
ChFBX63	GATA-motif	GATAGGG	1200	7	+	Pisum sativum	part of a light responsive element
ChFBX63	GATA-motif	GATAGGG	1637	7	-	Pisum sativum	part of a light responsive element
ChFBX64	ATCT-motif	AATCTAATCC	1739	9	+	Pisum sativum	part of a conserved DNA module involved in light responsiveness
ChFBX64	AT-rich element	ATAGAAATCAA	449	10	-	Glycine max	binding site of AT-rich DNA binding protein (ATBP-1)
ChFBX64	TCT-motif	TCTTAC	1	6	+	Arabidopsis thaliana	part of a light responsive element
ChFBX64	CGTCA-motif	CGTCA	551	5	-	Hordeum vulgare	cis-acting regulatory element involved in the MeJA-responsiveness
ChFBX64	CGTCA-motif	CGTCA	561	5	-	Hordeum vulgare	cis-acting regulatory element involved in the MeJA-responsiveness
ChFBX64	CGTCA-motif	CGTCA	1470	5	+	Hordeum vulgare	cis-acting regulatory element involved in the MeJA-responsiveness
ChFBX64	ARE	AAACCA	1664	6	-	Zea mays	cis-acting regulatory element essential for the anaerobic induction
ChFBX64	MRE	AACCTAA	1838	7	-	Petroselinum crispum	MYB binding site involved in light responsiveness
ChFBX64	P-box	CCTTTTG	1060	7	+	Oryza sativa	gibberellin-responsive element
ChFBX64	ABRE	ACGTG	735	5	-	Arabidopsis thaliana	cis-acting element involved in the abscisic acid responsiveness
ChFBX64	G-box	TACGTG	735	6	-	Arabidopsis thaliana	cis-acting regulatory element involved in light responsiveness
ChFBX64	GC-motif	CCCCCG	1466	6	+	Zea mays	enhancer-like element involved in anoxic specific inducibility
ChFBX64	GT1-motif	GCGGTAATT	1088	9	+	Oryza sativa	light responsive element
ChFBX64	TGACG-motif	TGACG	551	5	+	Hordeum vulgare	cis-acting regulatory element involved in the MeJA-responsiveness
ChFBX64	TGACG-motif	TGACG	561	5	+	Hordeum vulgare	cis-acting regulatory element involved in the MeJA-responsiveness
ChFBX64	TGACG-motif	TGACG	1470	5	-	Hordeum vulgare	cis-acting regulatory element involved in the MeJA-responsiveness
ChFBX64	LTR	CCGAAA	1727	6	-	Hordeum vulgare	cis-acting element involved in low-temperature responsiveness
ChFBX64	ACE	CTAACGTATT	697	9	+	Petroselinum crispum	cis-acting element involved in light responsiveness
ChFBX64	Box 4	ATTAAT	342	6	+	Petroselinum crispum	part of a conserved DNA module involved in light responsiveness
ChFBX64	Box 4	ATTAAT	420	6	+	Petroselinum crispum	part of a conserved DNA module involved in light responsiveness
ChFBX64	Box 4	ATTAAT	668	6	+	Petroselinum crispum	part of a conserved DNA module involved in light responsiveness
ChFBX64	Box 4	ATTAAT	844	6	+	Petroselinum crispum	part of a conserved DNA module involved in light responsiveness
ChFBX64	Box 4	ATTAAT	896	6	+	Petroselinum crispum	part of a conserved DNA module involved in light responsiveness
ChFBX64	Box 4	ATTAAT	915	6	+	Petroselinum crispum	part of a conserved DNA module involved in light responsiveness
ChFBX64	Box 4	ATTAAT	1714	6	-	Petroselinum crispum	part of a conserved DNA module involved in light responsiveness
ChFBX64	GATA-motif	GATAGGA	17	7	-	Arabidopsis thaliana	part of a light responsive element
ChFBX64	GATA-motif	GATAGGA	1950	7	+	Arabidopsis thaliana	part of a light responsive element
ChFBX64	GARE-motif	TCTGTTG	1510	7	+	Brassica oleracea	gibberellin-responsive element
ChFBX65	Box 4	ATTAAT	535	6	+	Petroselinum crispum	part of a conserved DNA module involved in light responsiveness
ChFBX65	Box 4	ATTAAT	539	6	+	Petroselinum crispum	part of a conserved DNA module involved in light responsiveness
ChFBX65	Box 4	ATTAAT	692	6	+	Petroselinum crispum	part of a conserved DNA module involved in light responsiveness
ChFBX65	Box 4	ATTAAT	1858	6	-	Petroselinum crispum	part of a conserved DNA module involved in light responsiveness
ChFBX65	ACE	CTAACGTATT	289	9	+	Petroselinum crispum	cis-acting element involved in light responsiveness
ChFBX65	4cl-CMA1b	ATTCCGATAAACT	1470	12	-	Petroselinum crispum	light responsive element
ChFBX65	I-box	cCATATCCAAT	1733	10	-	Flaveria trinervia	part of a light responsive element
ChFBX65	LTR	CCGAAA	1078	6	+	Hordeum vulgare	cis-acting element involved in low-temperature responsiveness
ChFBX65	TC-rich repeats	GTTTTCTTAC	1163	9	-	Nicotiana tabacum	cis-acting element involved in defense and stress responsiveness
ChFBX65	MRE	AACCTAA	492	7	+	Petroselinum crispum	MYB binding site involved in light responsiveness
ChFBX65	AE-box	AGAAACTT	1777	8	-	Arabidopsis thaliana	part of a module for light response
ChFBX65	ARE	AAACCA	716	6	-	Zea mays	cis-acting regulatory element essential for the anaerobic induction
ChFBX65	ARE	AAACCA	936	6	+	Zea mays	cis-acting regulatory element essential for the anaerobic induction
ChFBX65	ARE	AAACCA	1501	6	-	Zea mays	cis-acting regulatory element essential for the anaerobic induction
ChFBX65	ARE	AAACCA	1821	6	-	Zea mays	cis-acting regulatory element essential for the anaerobic induction
ChFBX65	TGA-element	AACGAC	549	6	+	Brassica oleracea	auxin-responsive element
ChFBX66	Box 4	ATTAAT	1756	6	-	Petroselinum crispum	part of a conserved DNA module involved in light responsiveness
ChFBX66	G-Box	CACGTT	921	6	-	Pisum sativum	cis-acting regulatory element involved in light responsiveness
ChFBX66	G-box	CACGTC	1707	6	-	Zea mays	cis-acting regulatory element involved in light responsiveness
ChFBX66	GT1-motif	GGTTAA	28	6	+	Arabidopsis thaliana	light responsive element
ChFBX66	GT1-motif	GGTTAA	663	6	+	Arabidopsis thaliana	light responsive element
ChFBX66	TATC-box	TATCCCA	364	7	-	Oryza sativa	cis-acting element involved in gibberellin-responsiveness
ChFBX66	ATC-motif	AGTAATCT	51	8	+	Spinacia oleracea	part of a conserved DNA module involved in light responsiveness
ChFBX66	TGACG-motif	TGACG	124	5	-	Hordeum vulgare	cis-acting regulatory element involved in the MeJA-responsiveness
ChFBX66	MRE	AACCTAA	951	7	-	Petroselinum crispum	MYB binding site involved in light responsiveness
ChFBX66	MBS	CAACTG	1716	6	-	Arabidopsis thaliana	MYB binding site involved in drought-inducibility
ChFBX66	TC-rich repeats	GTTTTCTTAC	877	9	+	Nicotiana tabacum	cis-acting element involved in defense and stress responsiveness
ChFBX66	CAT-box	GCCACT	76	6	-	Arabidopsis thaliana	cis-acting regulatory element related to meristem expression
ChFBX66	ABRE	ACGTG	922	5	+	Arabidopsis thaliana	cis-acting element involved in the abscisic acid responsiveness
ChFBX66	ABRE	ACGTG	1708	5	+	Arabidopsis thaliana	cis-acting element involved in the abscisic acid responsiveness
ChFBX66	TGA-element	AACGAC	1686	6	-	Brassica oleracea	auxin-responsive element
ChFBX66	AT-rich element	ATAGAAATCAA	418	10	-	Glycine max	binding site of AT-rich DNA binding protein (ATBP-1)
ChFBX66	TCT-motif	TCTTAC	805	6	+	Arabidopsis thaliana	part of a light responsive element
ChFBX66	TCT-motif	TCTTAC	996	6	-	Arabidopsis thaliana	part of a light responsive element
ChFBX66	TCT-motif	TCTTAC	1989	6	+	Arabidopsis thaliana	part of a light responsive element
ChFBX66	CGTCA-motif	CGTCA	124	5	+	Hordeum vulgare	cis-acting regulatory element involved in the MeJA-responsiveness
ChFBX66	ARE	AAACCA	1417	6	-	Zea mays	cis-acting regulatory element essential for the anaerobic induction
ChFBX66	ARE	AAACCA	1440	6	-	Zea mays	cis-acting regulatory element essential for the anaerobic induction
ChFBX66	ARE	AAACCA	1469	6	-	Zea mays	cis-acting regulatory element essential for the anaerobic induction
ChFBX66	ARE	AAACCA	1972	6	-	Zea mays	cis-acting regulatory element essential for the anaerobic induction
ChFBX66	AE-box	AGAAACAA	1176	8	-	Arabidopsis thaliana	part of a module for light response
ChFBX67	TGA-element	AACGAC	1077	6	+	Brassica oleracea	auxin-responsive element
ChFBX67	TCA-element	TCAGAAGAGG	222	9	-	Brassica oleracea	cis-acting element involved in salicylic acid responsiveness
ChFBX67	TCA-element	TCAGAAGAGG	783	9	+	Brassica oleracea	cis-acting element involved in salicylic acid responsiveness
ChFBX67	TCT-motif	TCTTAC	164	6	-	Arabidopsis thaliana	part of a light responsive element
ChFBX67	TCT-motif	TCTTAC	523	6	-	Arabidopsis thaliana	part of a light responsive element
ChFBX67	ARE	AAACCA	770	6	+	Zea mays	cis-acting regulatory element essential for the anaerobic induction
ChFBX67	ARE	AAACCA	1936	6	-	Zea mays	cis-acting regulatory element essential for the anaerobic induction
ChFBX67	MRE	AACCTAA	702	7	+	Petroselinum crispum	MYB binding site involved in light responsiveness
ChFBX67	LAMP-element	CTTTATCA	448	8	+	Pisum sativum	part of a light responsive element
ChFBX67	GT1-motif	GGTTAAT	111	7	-	Avena sativa	light responsive element
ChFBX67	GT1-motif	GGTTAA	112	6	-	Arabidopsis thaliana	light responsive element
ChFBX67	GT1-motif	GGTTAA	669	6	-	Arabidopsis thaliana	light responsive element
ChFBX67	TATC-box	TATCCCA	1713	7	+	Oryza sativa	cis-acting element involved in gibberellin-responsiveness
ChFBX67	ATC-motif	AGTAATCT	1408	8	+	Spinacia oleracea	part of a conserved DNA module involved in light responsiveness
ChFBX67	LTR	CCGAAA	1515	6	+	Hordeum vulgare	cis-acting element involved in low-temperature responsiveness
ChFBX67	chs-CMA1a	TTACTTAA	160	8	-	Daucus carota	part of a light responsive element
ChFBX67	TCCC-motif	TCTCCCT	1338	7	-	Spinacia oleracea	part of a light responsive element
ChFBX67	ACE	CTAACGTATT	170	9	-	Petroselinum crispum	cis-acting element involved in light responsiveness
ChFBX67	Box 4	ATTAAT	849	6	+	Petroselinum crispum	part of a conserved DNA module involved in light responsiveness
ChFBX67	circadian	CAAAGATATC	422	9	-	Lycopersicon esculentum	cis-acting regulatory element involved in circadian control
ChFBX67	3-AF1 binding site	TAAGAGAGGAA	117	10	-	Solanum tuberosum	light responsive element
ChFBX68	TCA-element	CCATCTTTTT	442	9	+	Nicotiana tabacum	cis-acting element involved in salicylic acid responsiveness
ChFBX68	ATCT-motif	AATCTAATCC	1114	9	-	Pisum sativum	part of a conserved DNA module involved in light responsiveness
ChFBX68	ARE	AAACCA	211	6	-	Zea mays	cis-acting regulatory element essential for the anaerobic induction
ChFBX68	TCT-motif	TCTTAC	603	6	+	Arabidopsis thaliana	part of a light responsive element
ChFBX68	TCT-motif	TCTTAC	1199	6	-	Arabidopsis thaliana	part of a light responsive element
ChFBX68	AE-box	AGAAACTT	265	8	+	Arabidopsis thaliana	part of a module for light response
ChFBX68	MRE	AACCTAA	585	7	+	Petroselinum crispum	MYB binding site involved in light responsiveness
ChFBX68	LAMP-element	CTTTATCA	71	8	+	Pisum sativum	part of a light responsive element
ChFBX68	TC-rich repeats	ATTCTCTAAC	172	9	-	Nicotiana tabacum	cis-acting element involved in defense and stress responsiveness
ChFBX68	ABRE	CACGTG	1906	6	-	Arabidopsis thaliana	cis-acting element involved in the abscisic acid responsiveness
ChFBX68	ABRE	ACGTG	1907	5	+	Arabidopsis thaliana	cis-acting element involved in the abscisic acid responsiveness
ChFBX68	G-Box	CACGTG	1906	6	-	Pisum sativum	cis-acting regulatory element involved in light responsiveness
ChFBX68	G-box	CACGTG	1906	6	-	Arabidopsis thaliana	cis-acting regulatory element involved in light responsiveness
ChFBX68	GT1-motif	GGTTAA	1090	6	-	Arabidopsis thaliana	light responsive element
ChFBX68	GT1-motif	GGTTAAT	1213	7	-	Avena sativa	light responsive element
ChFBX68	GT1-motif	GGTTAA	1214	6	-	Arabidopsis thaliana	light responsive element
ChFBX68	GA-motif	ATAGATAA	1771	8	-	Arabidopsis thaliana	part of a light responsive element
ChFBX68	I-box	TGATAATGT	1267	9	-	Solanum tuberosum	part of a light responsive element
ChFBX68	circadian	CAAAGATATC	40	9	-	Lycopersicon esculentum	cis-acting regulatory element involved in circadian control
ChFBX68	circadian	CAAAGATATC	1002	9	-	Lycopersicon esculentum	cis-acting regulatory element involved in circadian control
ChFBX68	Box 4	ATTAAT	531	6	+	Petroselinum crispum	part of a conserved DNA module involved in light responsiveness
ChFBX68	Box 4	ATTAAT	670	6	+	Petroselinum crispum	part of a conserved DNA module involved in light responsiveness
ChFBX68	Box 4	ATTAAT	874	6	+	Petroselinum crispum	part of a conserved DNA module involved in light responsiveness
ChFBX68	Box 4	ATTAAT	1602	6	-	Petroselinum crispum	part of a conserved DNA module involved in light responsiveness
ChFBX68	Box 4	ATTAAT	1606	6	-	Petroselinum crispum	part of a conserved DNA module involved in light responsiveness
ChFBX69	CAT-box	GCCACT	1776	6	+	Arabidopsis thaliana	cis-acting regulatory element related to meristem expression
ChFBX69	TC-rich repeats	ATTCTCTAAC	98	9	+	Nicotiana tabacum	cis-acting element involved in defense and stress responsiveness
ChFBX69	ABRE	ACGTG	596	5	-	Arabidopsis thaliana	cis-acting element involved in the abscisic acid responsiveness
ChFBX69	ABRE	ACGTG	1578	5	-	Arabidopsis thaliana	cis-acting element involved in the abscisic acid responsiveness
ChFBX69	MRE	AACCTAA	1555	7	+	Petroselinum crispum	MYB binding site involved in light responsiveness
ChFBX69	LAMP-element	CTTTATCA	1023	8	+	Pisum sativum	part of a light responsive element
ChFBX69	AE-box	AGAAACAA	558	8	-	Arabidopsis thaliana	part of a module for light response
ChFBX69	TCA-element	CCATCTTTTT	310	9	+	Nicotiana tabacum	cis-acting element involved in salicylic acid responsiveness
ChFBX69	TCT-motif	TCTTAC	772	6	-	Arabidopsis thaliana	part of a light responsive element
ChFBX69	TCT-motif	TCTTAC	1013	6	+	Arabidopsis thaliana	part of a light responsive element
ChFBX69	ARE	AAACCA	151	6	-	Zea mays	cis-acting regulatory element essential for the anaerobic induction
ChFBX69	ARE	AAACCA	219	6	-	Zea mays	cis-acting regulatory element essential for the anaerobic induction
ChFBX69	ARE	AAACCA	1112	6	-	Zea mays	cis-acting regulatory element essential for the anaerobic induction
ChFBX69	ARE	AAACCA	1430	6	+	Zea mays	cis-acting regulatory element essential for the anaerobic induction
ChFBX69	circadian	CAAAGATATC	3	10	-	Lycopersicon esculentum	cis-acting regulatory element involved in circadian control
ChFBX69	circadian	CAAAGATATC	1742	9	+	Lycopersicon esculentum	cis-acting regulatory element involved in circadian control
ChFBX69	GT1-motif	GGTTAA	1939	6	+	Arabidopsis thaliana	light responsive element
ChFBX69	G-Box	CACGTT	596	6	+	Pisum sativum	cis-acting regulatory element involved in light responsiveness
ChFBX69	G-box	CACGAC	1040	6	-	Zea mays	cis-acting regulatory element involved in light responsiveness
ChFBX69	G-box	CACGTC	1578	6	+	Zea mays	cis-acting regulatory element involved in light responsiveness
ChFBX69	chs-CMA1a	TTACTTAA	1055	8	+	Daucus carota	part of a light responsive element
ChFBX69	TCCC-motif	TCTCCCT	1817	7	+	Spinacia oleracea	part of a light responsive element
ChFBX70	AT-rich element	ATAGAAATCAA	813	10	-	Glycine max	binding site of AT-rich DNA binding protein (ATBP-1)
ChFBX70	ARE	AAACCA	232	6	-	Zea mays	cis-acting regulatory element essential for the anaerobic induction
ChFBX70	ARE	AAACCA	688	6	+	Zea mays	cis-acting regulatory element essential for the anaerobic induction
ChFBX70	ARE	AAACCA	1057	6	-	Zea mays	cis-acting regulatory element essential for the anaerobic induction
ChFBX70	ARE	AAACCA	1313	6	+	Zea mays	cis-acting regulatory element essential for the anaerobic induction
ChFBX70	ARE	AAACCA	1560	6	-	Zea mays	cis-acting regulatory element essential for the anaerobic induction
ChFBX70	ARE	AAACCA	1594	6	-	Zea mays	cis-acting regulatory element essential for the anaerobic induction
ChFBX70	CGTCA-motif	CGTCA	1859	5	-	Hordeum vulgare	cis-acting regulatory element involved in the MeJA-responsiveness
ChFBX70	MBS	CAACTG	141	6	+	Arabidopsis thaliana	MYB binding site involved in drought-inducibility
ChFBX70	MBS	CAACTG	1224	6	-	Arabidopsis thaliana	MYB binding site involved in drought-inducibility
ChFBX70	ABRE	CACGTG	1192	6	-	Arabidopsis thaliana	cis-acting element involved in the abscisic acid responsiveness
ChFBX70	ABRE	ACGTG	1193	5	+	Arabidopsis thaliana	cis-acting element involved in the abscisic acid responsiveness
ChFBX70	ABRE	ACGTG	1861	5	+	Arabidopsis thaliana	cis-acting element involved in the abscisic acid responsiveness
ChFBX70	TC-rich repeats	GTTTTCTTAC	84	9	+	Nicotiana tabacum	cis-acting element involved in defense and stress responsiveness
ChFBX70	P-box	CCTTTTG	430	7	+	Oryza sativa	gibberellin-responsive element
ChFBX70	P-box	CCTTTTG	561	7	+	Oryza sativa	gibberellin-responsive element
ChFBX70	G-Box	CACGTG	1192	6	-	Pisum sativum	cis-acting regulatory element involved in light responsiveness
ChFBX70	G-box	CACGTG	1192	6	-	Arabidopsis thaliana	cis-acting regulatory element involved in light responsiveness
ChFBX70	G-box	CACGTC	1860	6	-	Zea mays	cis-acting regulatory element involved in light responsiveness
ChFBX70	GA-motif	ATAGATAA	1457	8	+	Arabidopsis thaliana	part of a light responsive element
ChFBX70	TGACG-motif	TGACG	1859	5	+	Hordeum vulgare	cis-acting regulatory element involved in the MeJA-responsiveness
ChFBX70	circadian	CAAAGATATC	815	9	-	Lycopersicon esculentum	cis-acting regulatory element involved in circadian control
ChFBX70	Box 4	ATTAAT	265	6	+	Petroselinum crispum	part of a conserved DNA module involved in light responsiveness
ChFBX71	TC-rich repeats	GTTTTCTTAC	66	9	+	Nicotiana tabacum	cis-acting element involved in defense and stress responsiveness
ChFBX71	CAT-box	GCCACT	1034	6	-	Arabidopsis thaliana	cis-acting regulatory element related to meristem expression
ChFBX71	ABRE	ACGTG	643	5	+	Arabidopsis thaliana	cis-acting element involved in the abscisic acid responsiveness
ChFBX71	ABRE	ACGTG	1514	5	+	Arabidopsis thaliana	cis-acting element involved in the abscisic acid responsiveness
ChFBX71	MRE	AACCTAA	389	7	-	Petroselinum crispum	MYB binding site involved in light responsiveness
ChFBX71	AE-box	AGAAACAA	7	8	-	Arabidopsis thaliana	part of a module for light response
ChFBX71	TCA-element	CCATCTTTTT	1072	9	+	Nicotiana tabacum	cis-acting element involved in salicylic acid responsiveness
ChFBX71	CGTCA-motif	CGTCA	1303	5	+	Hordeum vulgare	cis-acting regulatory element involved in the MeJA-responsiveness
ChFBX71	CGTCA-motif	CGTCA	1680	5	+	Hordeum vulgare	cis-acting regulatory element involved in the MeJA-responsiveness
ChFBX71	ARE	AAACCA	220	6	+	Zea mays	cis-acting regulatory element essential for the anaerobic induction
ChFBX71	ARE	AAACCA	903	6	-	Zea mays	cis-acting regulatory element essential for the anaerobic induction
ChFBX71	TCT-motif	TCTTAC	1397	6	-	Arabidopsis thaliana	part of a light responsive element
ChFBX71	ATCT-motif	AATCTAATCC	131	9	-	Pisum sativum	part of a conserved DNA module involved in light responsiveness
ChFBX71	GATA-motif	GATAGGG	1881	7	-	Pisum sativum	part of a light responsive element
ChFBX71	Box 4	ATTAAT	1205	6	-	Petroselinum crispum	part of a conserved DNA module involved in light responsiveness
ChFBX71	Box 4	ATTAAT	1429	6	-	Petroselinum crispum	part of a conserved DNA module involved in light responsiveness
ChFBX71	Box 4	ATTAAT	1433	6	-	Petroselinum crispum	part of a conserved DNA module involved in light responsiveness
ChFBX71	TGACG-motif	TGACG	1303	5	-	Hordeum vulgare	cis-acting regulatory element involved in the MeJA-responsiveness
ChFBX71	TGACG-motif	TGACG	1680	5	-	Hordeum vulgare	cis-acting regulatory element involved in the MeJA-responsiveness
ChFBX71	LTR	CCGAAA	456	6	+	Hordeum vulgare	cis-acting element involved in low-temperature responsiveness
ChFBX71	ATC-motif	AGTAATCT	97	8	-	Spinacia oleracea	part of a conserved DNA module involved in light responsiveness
ChFBX71	G-box	CACGTC	642	6	-	Zea mays	cis-acting regulatory element involved in light responsiveness
ChFBX71	G-box	CACGTC	1513	6	-	Zea mays	cis-acting regulatory element involved in light responsiveness
ChFBX72	GARE-motif	TCTGTTG	315	7	+	Brassica oleracea	gibberellin-responsive element
ChFBX72	Box 4	ATTAAT	1188	6	-	Petroselinum crispum	part of a conserved DNA module involved in light responsiveness
ChFBX72	Box 4	ATTAAT	1230	6	-	Petroselinum crispum	part of a conserved DNA module involved in light responsiveness
ChFBX72	TGACG-motif	TGACG	144	5	-	Hordeum vulgare	cis-acting regulatory element involved in the MeJA-responsiveness
ChFBX72	LTR	CCGAAA	1777	6	-	Hordeum vulgare	cis-acting element involved in low-temperature responsiveness
ChFBX72	CCAAT-box	CAACGG	92	6	+	Hordeum vulgare	MYBHv1 binding site
ChFBX72	GT1-motif	GGTTAA	1858	6	-	Arabidopsis thaliana	light responsive element
ChFBX72	G-Box	CACGTT	1897	6	+	Pisum sativum	cis-acting regulatory element involved in light responsiveness
ChFBX72	G-box	CACGTC	714	6	+	Zea mays	cis-acting regulatory element involved in light responsiveness
ChFBX72	ABRE	ACGTG	714	5	-	Arabidopsis thaliana	cis-acting element involved in the abscisic acid responsiveness
ChFBX72	ABRE	ACGTG	1897	5	-	Arabidopsis thaliana	cis-acting element involved in the abscisic acid responsiveness
ChFBX72	MBS	CAACTG	1452	6	-	Arabidopsis thaliana	MYB binding site involved in drought-inducibility
ChFBX72	AE-box	AGAAACTT	1048	8	+	Arabidopsis thaliana	part of a module for light response
ChFBX72	ARE	AAACCA	195	6	-	Zea mays	cis-acting regulatory element essential for the anaerobic induction
ChFBX72	CGTCA-motif	CGTCA	144	5	+	Hordeum vulgare	cis-acting regulatory element involved in the MeJA-responsiveness
ChFBX73	I-box	gGATAAGGTG	1607	9	+	Zea mays	part of a light responsive element
ChFBX73	Box 4	ATTAAT	983	6	+	Petroselinum crispum	part of a conserved DNA module involved in light responsiveness
ChFBX73	Box 4	ATTAAT	1286	6	-	Petroselinum crispum	part of a conserved DNA module involved in light responsiveness
ChFBX73	Box 4	ATTAAT	1380	6	-	Petroselinum crispum	part of a conserved DNA module involved in light responsiveness
ChFBX73	Box 4	ATTAAT	1387	6	-	Petroselinum crispum	part of a conserved DNA module involved in light responsiveness
ChFBX73	Box 4	ATTAAT	1557	6	-	Petroselinum crispum	part of a conserved DNA module involved in light responsiveness
ChFBX73	Box 4	ATTAAT	1782	6	-	Petroselinum crispum	part of a conserved DNA module involved in light responsiveness
ChFBX73	circadian	CAAAGATATC	476	9	+	Lycopersicon esculentum	cis-acting regulatory element involved in circadian control
ChFBX73	GATA-motif	AAGATAAGATT	82	10	-	Arabidopsis thaliana	part of a light responsive element
ChFBX73	GATA-motif	AAGGATAAGG	1605	9	+	Solanum tuberosum	part of a light responsive element
ChFBX73	G-Box	CACGTG	1823	6	-	Pisum sativum	cis-acting regulatory element involved in light responsiveness
ChFBX73	G-box	tgACACGTGGCA	1820	11	-	Lycopersicon esculentum	cis-acting regulatory element involved in light responsiveness
ChFBX73	G-box	ACACGTGGC	1821	9	-	Brassica napus	cis-acting regulatory element involved in light responsiveness
ChFBX73	G-box	CACGTG	1823	6	-	Arabidopsis thaliana	cis-acting regulatory element involved in light responsiveness
ChFBX73	LTR	CCGAAA	528	6	-	Hordeum vulgare	cis-acting element involved in low-temperature responsiveness
ChFBX73	TGACG-motif	TGACG	1953	5	-	Hordeum vulgare	cis-acting regulatory element involved in the MeJA-responsiveness
ChFBX73	LAMP-element	CCTTATCCA	1606	9	-	Spinacia oleracea	part of a light responsive element
ChFBX73	MBS	CAACTG	860	6	-	Arabidopsis thaliana	MYB binding site involved in drought-inducibility
ChFBX73	ABRE	GCAACGTGTC	1821	9	+	Hordeum vulgare	cis-acting element involved in the abscisic acid responsiveness
ChFBX73	ABRE	CACGTG	1823	6	-	Arabidopsis thaliana	cis-acting element involved in the abscisic acid responsiveness
ChFBX73	ABRE	ACGTG	1824	5	+	Arabidopsis thaliana	cis-acting element involved in the abscisic acid responsiveness
ChFBX73	Gap-box	CAAATGAA(A/G)A	1172	9	+	Arabidopsis thaliana	part of a light responsive element
ChFBX73	ATCT-motif	AATCTAATCC	669	9	+	Pisum sativum	part of a conserved DNA module involved in light responsiveness
ChFBX73	ATCT-motif	AATCTAATCC	1299	9	+	Pisum sativum	part of a conserved DNA module involved in light responsiveness
ChFBX73	AT-rich element	ATAGAAATCAA	1253	10	-	Glycine max	binding site of AT-rich DNA binding protein (ATBP-1)
ChFBX73	CGTCA-motif	CGTCA	1953	5	+	Hordeum vulgare	cis-acting regulatory element involved in the MeJA-responsiveness
ChFBX73	ARE	AAACCA	1304	6	+	Zea mays	cis-acting regulatory element essential for the anaerobic induction
ChFBX73	TCT-motif	TCTTAC	976	6	-	Arabidopsis thaliana	part of a light responsive element
ChFBX73	TCA-element	CCATCTTTTT	1195	9	-	Nicotiana tabacum	cis-acting element involved in salicylic acid responsiveness
ChFBX73	TCA-element	TCAGAAGAGG	1314	9	-	Brassica oleracea	cis-acting element involved in salicylic acid responsiveness
ChFBX74	chs-CMA2a	TCACTTGA	1312	8	+	Petroselinum crispum	part of a light responsive element
ChFBX74	Box 4	ATTAAT	760	6	+	Petroselinum crispum	part of a conserved DNA module involved in light responsiveness
ChFBX74	Box 4	ATTAAT	1633	6	-	Petroselinum crispum	part of a conserved DNA module involved in light responsiveness
ChFBX74	Box III	atCATTTTCACt	1380	11	+	Pisum sativum	protein binding site
ChFBX74	WUN-motif	AAATTTCCT	352	9	+	Brassica oleracea	wound-responsive element
ChFBX74	TGACG-motif	TGACG	1615	5	+	Hordeum vulgare	cis-acting regulatory element involved in the MeJA-responsiveness
ChFBX74	LTR	CCGAAA	717	6	-	Hordeum vulgare	cis-acting element involved in low-temperature responsiveness
ChFBX74	LTR	CCGAAA	1953	6	-	Hordeum vulgare	cis-acting element involved in low-temperature responsiveness
ChFBX74	ATC-motif	AGTAATCT	897	8	+	Spinacia oleracea	part of a conserved DNA module involved in light responsiveness
ChFBX74	GT1-motif	GGTTAA	232	6	-	Arabidopsis thaliana	light responsive element
ChFBX74	GT1-motif	GGTTAA	831	6	+	Arabidopsis thaliana	light responsive element
ChFBX74	CCAAT-box	CAACGG	625	6	-	Hordeum vulgare	MYBHv1 binding site
ChFBX74	CCAAT-box	CAACGG	1450	6	-	Hordeum vulgare	MYBHv1 binding site
ChFBX74	CCAAT-box	CAACGG	1476	6	+	Hordeum vulgare	MYBHv1 binding site
ChFBX74	GCN4_motif	TGAGTCA	336	7	+	Oryza sativa	cis-regulatory element involved in endosperm expression
ChFBX74	LAMP-element	CTTTATCA	1376	8	+	Pisum sativum	part of a light responsive element
ChFBX74	Gap-box	CAAATGAA(A/G)A	1384	9.5	-	Arabidopsis thaliana	part of a light responsive element
ChFBX74	TC-rich repeats	GTTTTCTTAC	106	9	-	Nicotiana tabacum	cis-acting element involved in defense and stress responsiveness
ChFBX74	P-box	CCTTTTG	224	7	-	Oryza sativa	gibberellin-responsive element
ChFBX74	Unnamed__1	GAATTTAATTAA	93	11	-	Glycine max	60K protein binding site
ChFBX74	ARE	AAACCA	86	6	+	Zea mays	cis-acting regulatory element essential for the anaerobic induction
ChFBX74	ARE	AAACCA	245	6	+	Zea mays	cis-acting regulatory element essential for the anaerobic induction
ChFBX74	ARE	AAACCA	319	6	+	Zea mays	cis-acting regulatory element essential for the anaerobic induction
ChFBX74	ARE	AAACCA	602	6	-	Zea mays	cis-acting regulatory element essential for the anaerobic induction
ChFBX74	ARE	AAACCA	966	6	-	Zea mays	cis-acting regulatory element essential for the anaerobic induction
ChFBX74	ARE	AAACCA	1298	6	-	Zea mays	cis-acting regulatory element essential for the anaerobic induction
ChFBX74	ARE	AAACCA	1707	6	+	Zea mays	cis-acting regulatory element essential for the anaerobic induction
ChFBX74	CGTCA-motif	CGTCA	1615	5	-	Hordeum vulgare	cis-acting regulatory element involved in the MeJA-responsiveness
ChFBX74	TCT-motif	TCTTAC	106	6	-	Arabidopsis thaliana	part of a light responsive element
ChFBX74	RY-element	CATGCATG	419	8	+	Helianthus annuus	cis-acting regulatory element involved in seed-specific regulation
ChFBX74	TCA-element	CCATCTTTTT	1572	9	-	Nicotiana tabacum	cis-acting element involved in salicylic acid responsiveness
ChFBX75	AE-box	AGAAACAA	1149	8	-	Arabidopsis thaliana	part of a module for light response
ChFBX75	CGTCA-motif	CGTCA	473	5	+	Hordeum vulgare	cis-acting regulatory element involved in the MeJA-responsiveness
ChFBX75	Unnamed__1	GAATTTAATTAA	26	11	-	Glycine max	60K protein binding site
ChFBX75	ABRE	ACGTG	1631	5	-	Arabidopsis thaliana	cis-acting element involved in the abscisic acid responsiveness
ChFBX75	ABRE	ACGTG	1746	5	+	Arabidopsis thaliana	cis-acting element involved in the abscisic acid responsiveness
ChFBX75	ABRE	ACGTG	1751	5	-	Arabidopsis thaliana	cis-acting element involved in the abscisic acid responsiveness
ChFBX75	MBS	CAACTG	1608	6	+	Arabidopsis thaliana	MYB binding site involved in drought-inducibility
ChFBX75	CCAAT-box	CAACGG	1659	6	-	Hordeum vulgare	MYBHv1 binding site
ChFBX75	TGACG-motif	TGACG	473	5	-	Hordeum vulgare	cis-acting regulatory element involved in the MeJA-responsiveness
ChFBX75	G-box	CCACGTAA	1630	8	+	Brassica napus	cis-acting regulatory element involved in light responsiveness
ChFBX75	G-box	TACGTG	1631	6	-	Arabidopsis thaliana	cis-acting regulatory element involved in light responsiveness
ChFBX75	G-box	TACGTG	1745	6	+	Arabidopsis thaliana	cis-acting regulatory element involved in light responsiveness
ChFBX75	G-Box	CACGTT	1751	6	+	Pisum sativum	cis-acting regulatory element involved in light responsiveness
ChFBX75	3-AF3 binding site	CACTATCTAAC	1601	10	+	Pisum sativum	part of a conserved DNA module array (CMA3)
ChFBX75	Box 4	ATTAAT	716	6	+	Petroselinum crispum	part of a conserved DNA module involved in light responsiveness
ChFBX75	Box 4	ATTAAT	855	6	+	Petroselinum crispum	part of a conserved DNA module involved in light responsiveness
ChFBX75	Box 4	ATTAAT	881	6	+	Petroselinum crispum	part of a conserved DNA module involved in light responsiveness
ChFBX75	Box 4	ATTAAT	1129	6	-	Petroselinum crispum	part of a conserved DNA module involved in light responsiveness
ChFBX75	Box 4	ATTAAT	1143	6	-	Petroselinum crispum	part of a conserved DNA module involved in light responsiveness
ChFBX75	Box 4	ATTAAT	1240	6	-	Petroselinum crispum	part of a conserved DNA module involved in light responsiveness
ChFBX75	Box 4	ATTAAT	1266	6	-	Petroselinum crispum	part of a conserved DNA module involved in light responsiveness
ChFBX75	ACE	CTAACGTATT	1937	9	+	Petroselinum crispum	cis-acting element involved in light responsiveness
ChFBX76	I-box	AGATAAGG	674	8	+	Triticum aestivum	part of a light responsive element
ChFBX76	I-box	AGATAAGG	915	8	-	Triticum aestivum	part of a light responsive element
ChFBX76	Box 4	ATTAAT	237	6	+	Petroselinum crispum	part of a conserved DNA module involved in light responsiveness
ChFBX76	Box 4	ATTAAT	1974	6	-	Petroselinum crispum	part of a conserved DNA module involved in light responsiveness
ChFBX76	circadian	CAAAGATATC	1919	9	-	Lycopersicon esculentum	cis-acting regulatory element involved in circadian control
ChFBX76	3-AF3 binding site	CACTATCTAAC	1696	10	-	Pisum sativum	part of a conserved DNA module array (CMA3)
ChFBX76	chs-CMA2a	TCACTTGA	1510	8	-	Petroselinum crispum	part of a light responsive element
ChFBX76	G-Box	CACGTT	1449	6	+	Pisum sativum	cis-acting regulatory element involved in light responsiveness
ChFBX76	G-Box	CACGTGAAA	1499	9	-	Pisum sativum	cis-acting regulatory element involved in light responsiveness
ChFBX76	G-Box	CACGTG	1502	6	-	Pisum sativum	cis-acting regulatory element involved in light responsiveness
ChFBX76	G-box	TACGTG	174	6	+	Arabidopsis thaliana	cis-acting regulatory element involved in light responsiveness
ChFBX76	G-box	GCCACGTGGA	1500	9	-	Arabidopsis thaliana	cis-acting regulatory element involved in light responsiveness
ChFBX76	G-box	CACGTG	1502	6	-	Arabidopsis thaliana	cis-acting regulatory element involved in light responsiveness
ChFBX76	GT1-motif	GGTTAA	264	6	+	Arabidopsis thaliana	light responsive element
ChFBX76	AuxRR-core	GGTCCAT	762	7	+	Nicotiana tabacum	cis-acting regulatory element involved in auxin responsiveness
ChFBX76	TGACG-motif	TGACG	899	5	+	Hordeum vulgare	cis-acting regulatory element involved in the MeJA-responsiveness
ChFBX76	TGACG-motif	TGACG	1350	5	-	Hordeum vulgare	cis-acting regulatory element involved in the MeJA-responsiveness
ChFBX76	MRE	AACCTAA	185	7	-	Petroselinum crispum	MYB binding site involved in light responsiveness
ChFBX76	AT1-motif	AATTATTTTTTATT	219	13	+	Solanum tuberosum	part of a light responsive module
ChFBX76	CAT-box	GCCACT	1770	6	-	Arabidopsis thaliana	cis-acting regulatory element related to meristem expression
ChFBX76	HD-Zip 3	GTAAT(G/C)ATTAC	1943	9.5	-	Arabidopsis thaliana	protein binding site
ChFBX76	ABRE	AACCCGG	86	7	-	Arabidopsis thaliana	cis-acting element involved in the abscisic acid responsiveness
ChFBX76	ABRE	ACGTG	175	5	+	Arabidopsis thaliana	cis-acting element involved in the abscisic acid responsiveness
ChFBX76	ABRE	TACGGTC	744	7	+	Arabidopsis thaliana	cis-acting element involved in the abscisic acid responsiveness
ChFBX76	ABRE	ACGTG	1449	5	-	Arabidopsis thaliana	cis-acting element involved in the abscisic acid responsiveness
ChFBX76	ABRE	CACGTG	1502	6	-	Arabidopsis thaliana	cis-acting element involved in the abscisic acid responsiveness
ChFBX76	ABRE	ACGTG	1503	5	+	Arabidopsis thaliana	cis-acting element involved in the abscisic acid responsiveness
ChFBX76	ATCT-motif	AATCTAATCC	823	9	-	Pisum sativum	part of a conserved DNA module involved in light responsiveness
ChFBX76	TCT-motif	TCTTAC	1723	6	-	Arabidopsis thaliana	part of a light responsive element
ChFBX76	ARE	AAACCA	1257	6	-	Zea mays	cis-acting regulatory element essential for the anaerobic induction
ChFBX76	ARE	AAACCA	1440	6	-	Zea mays	cis-acting regulatory element essential for the anaerobic induction
ChFBX76	CGTCA-motif	CGTCA	899	5	-	Hordeum vulgare	cis-acting regulatory element involved in the MeJA-responsiveness
ChFBX76	CGTCA-motif	CGTCA	1350	5	+	Hordeum vulgare	cis-acting regulatory element involved in the MeJA-responsiveness
ChFBX76	chs-Unit 1 m1	ACCTAACCCGG	86	10	-	Zea mays	part of a light responsive element
ChFBX77	Box 4	ATTAAT	1516	6	-	Petroselinum crispum	part of a conserved DNA module involved in light responsiveness
ChFBX77	Box 4	ATTAAT	1529	6	-	Petroselinum crispum	part of a conserved DNA module involved in light responsiveness
ChFBX77	Box 4	ATTAAT	1638	6	-	Petroselinum crispum	part of a conserved DNA module involved in light responsiveness
ChFBX77	Box 4	ATTAAT	1655	6	-	Petroselinum crispum	part of a conserved DNA module involved in light responsiveness
ChFBX77	Box 4	ATTAAT	1670	6	-	Petroselinum crispum	part of a conserved DNA module involved in light responsiveness
ChFBX77	Box 4	ATTAAT	1760	6	-	Petroselinum crispum	part of a conserved DNA module involved in light responsiveness
ChFBX77	Box 4	ATTAAT	1921	6	-	Petroselinum crispum	part of a conserved DNA module involved in light responsiveness
ChFBX77	WUN-motif	AAATTTCCT	145	9	+	Brassica oleracea	wound-responsive element
ChFBX77	G-Box	CACGTT	627	6	+	Pisum sativum	cis-acting regulatory element involved in light responsiveness
ChFBX77	G-box	CACGAC	315	6	+	Zea mays	cis-acting regulatory element involved in light responsiveness
ChFBX77	G-box	TACGTG	1304	6	-	Arabidopsis thaliana	cis-acting regulatory element involved in light responsiveness
ChFBX77	CCAAT-box	CAACGG	724	6	-	Hordeum vulgare	MYBHv1 binding site
ChFBX77	GT1-motif	GGTTAAT	1011	7	+	Avena sativa	light responsive element
ChFBX77	ATC-motif	AGTAATCT	1141	8	+	Spinacia oleracea	part of a conserved DNA module involved in light responsiveness
ChFBX77	MBSI	TTTTTACGGTTA	1497	11	+	Petunia hybrida	MYB binding site involved in flavonoid biosynthetic genes regulation
ChFBX77	MBS	CAACTG	360	6	-	Arabidopsis thaliana	MYB binding site involved in drought-inducibility
ChFBX77	TC-rich repeats	ATTCTCTAAC	417	9	+	Nicotiana tabacum	cis-acting element involved in defense and stress responsiveness
ChFBX77	ABRE	ACGTG	627	5	-	Arabidopsis thaliana	cis-acting element involved in the abscisic acid responsiveness
ChFBX77	ABRE	ACGTG	1304	5	-	Arabidopsis thaliana	cis-acting element involved in the abscisic acid responsiveness
ChFBX77	TGA-element	AACGAC	339	6	-	Brassica oleracea	auxin-responsive element
ChFBX77	ATCT-motif	AATCTAATCC	950	9	+	Pisum sativum	part of a conserved DNA module involved in light responsiveness
ChFBX77	ARE	AAACCA	122	6	+	Zea mays	cis-acting regulatory element essential for the anaerobic induction
ChFBX77	ARE	AAACCA	176	6	-	Zea mays	cis-acting regulatory element essential for the anaerobic induction
ChFBX77	ARE	AAACCA	453	6	-	Zea mays	cis-acting regulatory element essential for the anaerobic induction
ChFBX77	ARE	AAACCA	623	6	+	Zea mays	cis-acting regulatory element essential for the anaerobic induction
ChFBX77	ARE	AAACCA	728	6	-	Zea mays	cis-acting regulatory element essential for the anaerobic induction
ChFBX78	ACE	CTAACGTATT	1414	9	+	Petroselinum crispum	cis-acting element involved in light responsiveness
ChFBX78	Box 4	ATTAAT	1302	6	-	Petroselinum crispum	part of a conserved DNA module involved in light responsiveness
ChFBX78	GATA-motif	GATAGGA	497	7	-	Arabidopsis thaliana	part of a light responsive element
ChFBX78	I-box	cCATATCCAAT	427	10	+	Flaveria trinervia	part of a light responsive element
ChFBX78	I-box	gGATAAGGTG	1386	9	-	Zea mays	part of a light responsive element
ChFBX78	I-box	AAGATAAGGCT	1764	10	-	Gossypium hirsutum	part of a light responsive element
ChFBX78	GT1-motif	GGTTAA	162	6	-	Arabidopsis thaliana	light responsive element
ChFBX78	GT1-motif	GGTTAA	686	6	+	Arabidopsis thaliana	light responsive element
ChFBX78	GT1-motif	GGTTAA	1050	6	+	Arabidopsis thaliana	light responsive element
ChFBX78	GT1-motif	GGTTAA	1733	6	-	Arabidopsis thaliana	light responsive element
ChFBX78	4cl-CMA2b	TCTCACCAACCCCA	893	13	+	Petroselinum crispum	light responsive element
ChFBX78	TGACG-motif	TGACG	241	5	+	Hordeum vulgare	cis-acting regulatory element involved in the MeJA-responsiveness
ChFBX78	TGACG-motif	TGACG	510	5	+	Hordeum vulgare	cis-acting regulatory element involved in the MeJA-responsiveness
ChFBX78	TGACG-motif	TGACG	1538	5	-	Hordeum vulgare	cis-acting regulatory element involved in the MeJA-responsiveness
ChFBX78	P-box	CCTTTTG	1972	7	-	Oryza sativa	gibberellin-responsive element
ChFBX78	TC-rich repeats	GTTTTCTTAC	523	9	+	Nicotiana tabacum	cis-acting element involved in defense and stress responsiveness
ChFBX78	MRE	AACCTAA	1599	7	-	Petroselinum crispum	MYB binding site involved in light responsiveness
ChFBX78	MBS	CAACTG	1167	6	-	Arabidopsis thaliana	MYB binding site involved in drought-inducibility
ChFBX78	AE-box	AGAAACAA	1181	8	-	Arabidopsis thaliana	part of a module for light response
ChFBX78	TCA-element	CCATCTTTTT	14	9	+	Nicotiana tabacum	cis-acting element involved in salicylic acid responsiveness
ChFBX78	ARE	AAACCA	67	6	-	Zea mays	cis-acting regulatory element essential for the anaerobic induction
ChFBX78	ARE	AAACCA	287	6	-	Zea mays	cis-acting regulatory element essential for the anaerobic induction
ChFBX78	ARE	AAACCA	308	6	-	Zea mays	cis-acting regulatory element essential for the anaerobic induction
ChFBX78	ARE	AAACCA	572	6	+	Zea mays	cis-acting regulatory element essential for the anaerobic induction
ChFBX78	ARE	AAACCA	673	6	-	Zea mays	cis-acting regulatory element essential for the anaerobic induction
ChFBX78	ARE	AAACCA	912	6	+	Zea mays	cis-acting regulatory element essential for the anaerobic induction
ChFBX78	ARE	AAACCA	1198	6	-	Zea mays	cis-acting regulatory element essential for the anaerobic induction
ChFBX78	CGTCA-motif	CGTCA	241	5	-	Hordeum vulgare	cis-acting regulatory element involved in the MeJA-responsiveness
ChFBX78	CGTCA-motif	CGTCA	510	5	-	Hordeum vulgare	cis-acting regulatory element involved in the MeJA-responsiveness
ChFBX78	CGTCA-motif	CGTCA	1538	5	+	Hordeum vulgare	cis-acting regulatory element involved in the MeJA-responsiveness
ChFBX79	MRE	AACCTAA	915	7	+	Petroselinum crispum	MYB binding site involved in light responsiveness
ChFBX79	ABRE	GACACGTGGC	581	9	+	Triticum aestivum	cis-acting element involved in the abscisic acid responsiveness
ChFBX79	ABRE	CACGTG	583	6	+	Arabidopsis thaliana	cis-acting element involved in the abscisic acid responsiveness
ChFBX79	ABRE	ACGTG	584	5	+	Arabidopsis thaliana	cis-acting element involved in the abscisic acid responsiveness
ChFBX79	ABRE	ACGTG	1327	5	-	Arabidopsis thaliana	cis-acting element involved in the abscisic acid responsiveness
ChFBX79	ABRE	ACGTG	1519	5	+	Arabidopsis thaliana	cis-acting element involved in the abscisic acid responsiveness
ChFBX79	ABRE	ACGTG	1799	5	-	Arabidopsis thaliana	cis-acting element involved in the abscisic acid responsiveness
ChFBX79	CGTCA-motif	CGTCA	1957	5	+	Hordeum vulgare	cis-acting regulatory element involved in the MeJA-responsiveness
ChFBX79	ARE	AAACCA	1467	6	+	Zea mays	cis-acting regulatory element essential for the anaerobic induction
ChFBX79	ARE	AAACCA	1820	6	-	Zea mays	cis-acting regulatory element essential for the anaerobic induction
ChFBX79	ARE	AAACCA	1945	6	-	Zea mays	cis-acting regulatory element essential for the anaerobic induction
ChFBX79	AT-rich element	ATAGAAATCAA	1412	10	-	Glycine max	binding site of AT-rich DNA binding protein (ATBP-1)
ChFBX79	TGA-element	AACGAC	563	6	-	Brassica oleracea	auxin-responsive element
ChFBX79	AE-box	AGAAACAA	42	8	-	Arabidopsis thaliana	part of a module for light response
[truncated: 11,934 more rows]

## Sheet: Heatmap
	GT1-motif	AE-box	GATA-motif	TCT-motif	AT1-motif	ACA-motif	Box 4	G-Box	MRE	GARE-motif	TATC-box	TGACG/CGTCA-motif	TGA-element	AuxRR-core	TCA-element	ABRE	WUN-motif	TC-rich repeats	ARE	GC-motif	DRE	LTR	MBS	Circadian	GCN4_motif	AACA_motif	MSA-like	CAT-box	NON-box	HD-Zip 1	RY-element	MBSI
ChFBX1	2	1	0	1	0	0	5	1	0	0	0	0	0	0	0	0	0	0	3	0	0	1	0	0	0	0	0	0	0	0	0	0
ChFBX2	0	0	1	2	1	0	2	1	1	2	0	8	0	0	0	0	0	0	4	0	0	1	0	0	0	0	0	1	0	0	0	0
ChFBX3	1	2	1	1	1	0	6	2	0	0	0	0	0	0	0	1	0	0	3	0	0	1	0	1	0	0	0	0	0	0	0	0
ChFBX4	0	0	1	0	1	0	0	1	1	2	0	8	0	0	1	1	0	0	6	0	0	0	1	0	0	0	0	2	0	1	0	0
ChFBX5	6	0	2	1	1	0	2	0	0	0	0	0	0	0	2	0	0	3	4	0	0	2	0	0	0	0	0	0	0	0	0	0
ChFBX6	7	0	0	2	1	0	5	1	1	0	0	2	0	0	0	1	0	0	3	0	0	0	0	0	0	0	1	1	0	0	1	0
ChFBX7	4	0	0	0	1	0	2	3	0	1	0	6	1	0	2	3	0	1	6	0	0	1	1	0	1	0	1	0	0	0	0	0
ChFBX8	1	0	0	3	1	0	1	1	0	1	0	0	1	0	0	1	0	1	1	0	0	0	2	0	0	0	0	0	0	0	0	0
ChFBX9	2	0	0	2	1	0	1	7	0	0	0	0	0	0	2	5	0	1	3	0	0	0	2	0	1	0	0	2	0	0	0	0
ChFBX10	5	1	2	2	0	0	0	1	0	0	1	6	2	0	1	2	0	2	3	0	0	2	2	0	1	0	0	0	0	0	0	0
ChFBX11	0	2	0	0	0	0	3	1	0	2	0	4	0	1	1	2	0	0	7	0	0	0	0	0	0	0	0	0	0	0	0	0
ChFBX12	2	0	0	0	1	0	3	0	0	1	0	6	0	0	0	0	0	0	1	0	0	1	0	0	0	0	0	1	0	1	0	0
ChFBX13	0	0	1	1	1	0	2	4	0	1	0	2	2	0	2	4	0	1	5	0	0	0	0	1	0	0	0	0	0	1	0	0
ChFBX14	1	1	1	4	1	0	3	3	0	0	1	2	1	0	0	1	0	1	7	0	0	0	0	0	0	0	0	0	0	0	0	0
ChFBX15	2	0	0	1	1	0	5	6	0	0	0	2	0	0	0	3	0	0	2	0	0	0	0	0	0	0	0	1	0	0	0	0
ChFBX16	0	1	1	0	1	0	2	0	0	2	0	2	0	0	0	0	0	0	3	0	0	0	1	0	0	0	0	0	0	0	0	0
ChFBX17	1	1	0	1	1	0	4	1	2	0	0	2	2	0	1	1	0	0	1	0	0	0	0	1	0	0	0	1	0	0	0	0
ChFBX18	0	0	0	1	1	0	0	2	0	0	0	4	2	0	0	2	0	1	4	1	0	1	0	0	0	0	0	1	0	0	0	0
ChFBX19	2	0	0	4	1	0	2	9	1	0	0	6	0	0	1	8	0	2	3	0	0	0	1	0	0	0	0	1	0	0	0	0
ChFBX20	2	1	0	0	1	0	0	9	0	1	0	2	2	1	0	7	0	0	1	0	0	1	1	1	0	0	0	0	0	0	0	0
ChFBX21	0	1	1	0	1	0	3	2	0	3	0	2	0	1	0	2	0	0	5	0	0	0	1	0	1	0	0	0	0	0	0	0
ChFBX22	2	1	3	2	1	0	1	4	1	1	1	8	0	0	0	4	0	0	2	0	0	0	0	2	0	0	0	0	0	0	0	0
ChFBX23	0	0	0	1	1	0	4	1	0	0	0	2	1	0	0	1	0	2	6	0	0	1	3	0	0	0	0	0	0	0	0	0
ChFBX24	1	1	0	1	1	0	5	0	0	1	0	2	0	0	0	0	0	0	4	0	0	0	0	0	0	0	0	0	0	0	0	0
ChFBX25	2	0	0	0	1	0	1	2	2	0	0	6	2	0	1	1	0	0	3	0	0	1	1	0	0	0	1	0	0	0	0	0
ChFBX26	0	1	0	0	1	0	2	2	1	2	0	2	0	1	0	3	0	0	3	0	0	0	1	0	0	0	0	1	0	0	0	0
ChFBX27	0	1	0	1	1	0	1	3	1	2	1	2	0	0	1	4	0	0	0	0	0	1	0	0	0	0	0	0	0	0	0	0
ChFBX28	3	0	0	0	1	0	2	1	0	1	0	0	0	0	2	0	0	0	4	0	0	6	0	2	1	0	0	1	0	1	0	0
ChFBX29	1	0	1	0	2	1	2	3	0	0	0	2	0	0	0	4	0	1	3	0	0	0	1	0	0	0	0	0	0	0	0	0
ChFBX30	0	0	0	3	1	0	5	6	0	1	0	4	1	0	0	5	0	2	1	0	0	1	0	1	1	0	0	0	0	0	0	0
ChFBX31	5	1	1	0	1	0	1	6	0	0	0	8	0	0	1	5	0	0	2	0	0	1	0	0	0	0	0	1	0	0	0	1
ChFBX32	2	0	1	0	1	0	3	8	0	0	1	4	0	0	3	7	0	0	1	0	0	1	1	0	0	0	0	0	0	0	0	0
ChFBX33	0	1	1	1	1	0	7	2	0	0	0	2	0	0	1	0	0	0	0	0	0	0	1	0	0	0	0	1	0	0	0	0
ChFBX34	1	2	1	1	1	0	4	2	0	1	0	4	0	0	0	2	0	0	0	0	0	1	0	0	0	0	0	0	0	0	0	0
ChFBX35	2	0	0	0	1	0	4	8	0	0	0	4	0	0	0	7	0	1	1	0	0	0	0	0	0	0	0	0	0	0	0	0
ChFBX36	1	0	0	0	1	0	1	3	0	0	1	2	0	1	1	3	0	0	1	0	0	2	0	0	0	0	0	1	0	0	0	0
ChFBX37	2	1	0	3	1	0	5	2	0	1	2	6	1	0	0	1	0	1	1	0	0	1	0	1	0	0	0	0	0	0	0	0
ChFBX38	0	0	0	1	1	0	2	0	0	0	1	0	0	0	1	0	0	0	3	0	0	0	0	0	0	0	0	0	0	0	0	0
ChFBX39	3	0	1	1	1	0	4	1	1	1	2	0	0	0	0	1	0	1	3	0	0	0	2	4	0	0	0	0	0	0	0	0
ChFBX40	0	4	4	0	1	0	1	0	2	2	1	2	1	0	1	1	0	0	5	0	0	1	1	0	1	0	0	0	0	0	0	0
ChFBX41	0	0	0	2	1	0	5	5	0	0	0	0	2	0	1	5	0	1	3	0	0	0	1	1	0	0	2	2	0	0	0	0
ChFBX42	2	1	1	0	1	0	1	1	0	1	0	2	0	0	1	1	0	0	2	0	0	1	0	0	1	0	0	0	0	0	0	1
ChFBX43	0	0	0	1	1	0	0	0	0	1	0	4	0	0	0	0	0	0	3	1	0	2	0	3	0	0	0	0	0	0	0	0
ChFBX44	4	0	2	1	1	0	4	4	0	0	0	4	1	0	1	4	0	0	1	0	0	1	0	1	0	0	0	0	0	0	0	0
ChFBX45	1	0	0	1	1	0	2	3	0	0	2	2	2	0	0	2	0	0	2	0	0	0	0	2	0	0	0	0	0	0	0	0
ChFBX46	2	0	0	1	1	0	1	2	2	0	0	10	1	0	0	3	0	0	1	1	0	2	1	1	1	1	0	0	0	0	0	0
ChFBX47	0	1	1	3	1	0	3	4	0	1	1	2	0	0	0	1	0	1	1	0	0	0	0	1	0	0	0	0	0	0	0	1
ChFBX48	1	0	1	3	1	0	2	2	1	1	0	6	0	0	0	3	0	0	2	0	0	0	1	0	1	0	0	0	0	0	0	0
ChFBX49	0	0	0	1	1	0	3	1	0	0	0	0	0	0	0	3	0	2	3	0	0	0	2	0	0	0	0	0	0	0	0	0
ChFBX50	2	0	0	1	1	0	4	4	1	1	0	0	0	0	1	3	0	2	2	0	0	1	0	2	0	0	0	0	0	0	0	0
ChFBX51	0	0	0	0	2	0	7	1	0	0	1	8	0	0	1	1	0	0	2	0	0	2	0	0	0	0	0	0	0	0	0	0
ChFBX52	5	0	0	0	2	0	1	6	1	0	0	2	0	0	0	4	0	0	5	0	0	1	0	0	0	0	0	0	0	0	0	0
ChFBX53	0	0	0	3	2	0	3	4	0	1	0	6	0	0	1	3	0	0	2	0	0	2	2	1	2	0	0	0	0	0	0	0
ChFBX54	3	0	0	0	1	0	1	0	1	0	0	0	0	0	0	0	0	0	11	0	0	2	2	0	0	0	0	0	0	0	0	1
ChFBX55	1	0	0	2	1	0	1	0	0	0	1	2	0	0	0	0	1	0	4	0	0	0	0	0	0	0	0	0	0	0	1	0
ChFBX56	2	0	2	1	1	0	2	2	0	2	0	6	0	0	1	2	0	0	0	0	0	2	1	0	1	0	0	0	0	1	0	0
ChFBX57	0	0	0	1	1	0	3	1	1	1	0	0	0	0	0	0	0	0	0	0	0	0	0	0	1	0	0	0	0	0	0	0
ChFBX58	4	0	0	1	1	0	4	1	0	1	0	4	0	0	2	0	0	0	1	0	0	0	1	0	1	0	0	0	0	1	0	0
ChFBX59	1	0	0	0	1	0	6	0	0	0	0	4	0	0	0	0	0	0	2	0	0	0	0	2	0	0	0	1	0	0	0	0
ChFBX60	1	0	2	1	1	0	3	0	0	0	0	4	0	0	0	0	0	0	7	0	0	0	1	0	0	0	0	1	0	0	0	0
ChFBX61	1	0	0	1	1	0	2	5	0	0	0	2	0	0	0	4	0	1	1	0	0	0	5	1	0	0	1	1	0	0	0	0
ChFBX62	1	0	2	1	1	0	3	0	1	0	0	2	0	0	1	0	0	0	0	0	0	0	0	0	0	0	0	0	0	0	0	0
ChFBX63	3	0	0	1	1	0	1	1	0	0	1	4	0	0	0	0	0	0	4	0	0	0	0	0	0	0	0	0	0	0	0	0
ChFBX64	1	0	2	1	1	0	8	1	1	2	0	6	0	0	0	1	0	0	1	1	0	1	0	0	0	0	0	0	0	0	0	0
ChFBX65	0	0	0	0	1	0	4	0	1	0	0	0	1	0	0	0	0	1	4	0	0	1	0	0	0	0	0	0	0	0	0	0
ChFBX66	2	0	0	3	1	0	2	2	1	0	1	2	1	0	0	2	0	1	4	0	0	0	1	0	0	0	0	1	0	0	0	0
ChFBX67	3	0	0	2	1	0	2	0	1	0	1	0	1	0	2	0	0	0	2	0	0	1	0	1	0	0	0	0	0	0	0	0
ChFBX68	3	0	1	2	1	0	6	2	1	0	0	0	0	0	1	2	0	1	1	0	0	0	0	2	0	0	0	0	0	0	0	0
ChFBX69	1	0	0	2	1	0	0	3	1	0	0	0	0	0	1	2	0	1	4	0	0	0	0	2	0	0	0	1	0	0	0	0
ChFBX70	0	0	1	0	1	0	1	3	0	2	0	2	0	0	0	3	0	1	6	0	0	0	2	1	0	0	0	0	0	0	0	0
ChFBX71	0	0	0	1	1	0	5	2	1	0	0	4	0	0	1	2	0	1	2	0	0	1	0	0	0	0	0	1	0	0	0	0
ChFBX72	1	0	0	0	1	0	2	2	0	1	0	2	0	0	0	2	0	0	1	0	0	1	1	0	0	0	0	0	0	0	0	0
ChFBX73	0	0	1	1	1	0	8	4	0	0	0	2	0	0	2	3	0	0	1	0	0	1	1	1	0	0	0	0	0	0	0	0
ChFBX74	2	0	0	1	1	0	3	0	0	1	0	2	0	0	1	0	1	1	7	0	0	2	0	0	1	0	0	0	0	0	1	0
ChFBX75	0	0	0	0	1	0	7	4	0	0	0	2	0	0	0	3	0	0	0	0	0	0	1	0	0	0	0	0	0	0	0	0
ChFBX76	1	0	0	1	1	0	3	6	1	0	0	4	0	1	0	6	0	0	2	0	0	0	0	1	0	0	0	1	0	0	0	0
ChFBX77	1	0	0	0	1	0	9	3	0	0	0	0	1	0	0	2	1	1	5	0	0	0	1	0	0	0	0	0	0	0	0	1
ChFBX78	4	0	1	0	1	0	1	0	1	1	0	6	0	0	1	0	0	1	7	0	0	0	1	0	0	0	0	0	0	0	0	0
ChFBX79	3	0	0	0	1	0	3	9	1	0	0	2	1	0	0	6	1	0	3	0	0	1	0	1	0	0	0	0	0	0	0	0
ChFBX80	0	0	1	1	1	0	2	0	0	1	0	0	0	0	0	0	0	0	1	0	0	0	1	0	0	0	0	1	0	0	0	0
ChFBX81	0	0	1	0	1	0	5	0	0	0	1	2	0	0	0	0	0	0	3	0	0	0	0	0	0	0	0	0	0	0	0	0
ChFBX82	1	0	0	1	1	0	3	7	0	1	1	2	0	0	2	6	0	1	2	0	0	1	0	0	0	0	0	0	0	0	0	1
ChFBX83	0	0	2	1	1	0	4	0	0	0	0	0	0	0	0	0	0	0	2	0	0	1	0	1	0	0	0	0	0	0	0	0
ChFBX84	2	0	0	0	1	0	3	4	0	0	0	14	3	0	0	1	1	0	0	0	0	0	0	0	0	0	0	0	0	0	0	0
ChFBX85	1	0	0	1	1	0	2	2	0	0	0	2	0	0	1	0	0	0	3	0	0	0	2	0	0	0	0	0	0	0	0	0
ChFBX86	5	0	0	3	1	0	2	0	1	3	1	0	0	0	0	0	0	1	4	0	0	0	1	0	0	0	0	1	0	0	0	0
ChFBX87	1	0	1	1	1	0	2	2	0	0	0	2	0	0	2	0	0	0	1	0	0	0	2	0	0	0	0	0	0	0	0	0
ChFBX88	0	0	0	0	1	0	3	2	1	1	0	4	1	0	1	2	0	0	1	0	0	1	0	1	0	0	0	0	0	0	0	0
ChFBX89	1	0	0	1	1	0	3	2	1	0	0	4	0	0	0	2	0	0	4	0	0	0	1	0	0	0	0	1	0	0	0	0
ChFBX90	1	0	0	0	1	0	2	0	0	0	0	10	1	0	0	0	0	0	0	0	0	0	2	1	0	0	0	0	0	0	0	0
ChFBX91	3	0	0	2	1	0	0	4	2	1	0	6	1	0	2	4	0	0	5	1	0	0	0	0	1	0	0	1	0	0	0	0
ChFBX92	1	0	0	1	1	0	2	4	0	1	0	4	2	1	0	3	0	0	3	0	0	1	1	1	0	0	0	1	0	0	0	0
ChFBX93	0	0	0	2	1	0	3	1	1	1	0	6	0	0	0	3	0	1	2	0	0	1	1	2	1	0	1	1	0	0	0	0
ChFBX94	0	0	1	1	1	0	4	1	0	0	0	6	1	0	0	2	0	0	2	0	0	0	0	0	0	0	0	0	0	0	0	0
ChFBX95	5	0	0	1	1	0	1	2	0	1	0	2	2	0	2	2	0	1	4	0	0	0	1	0	0	0	0	0	0	1	0	0
ChFBX96	1	0	1	0	1	0	0	2	0	1	1	0	0	0	0	1	0	0	1	0	0	0	1	1	0	0	0	0	0	0	0	0
ChFBX97	1	0	0	2	1	0	1	0	0	1	0	0	1	0	0	0	0	1	2	0	0	4	0	0	0	0	0	0	0	0	0	0
ChFBX98	3	0	0	4	1	0	2	6	0	0	0	0	1	0	1	4	0	2	4	0	0	0	0	0	0	0	0	0	0	0	0	0
ChFBX99	3	0	0	0	1	0	1	7	0	0	1	2	0	0	0	6	0	1	0	0	0	0	1	0	0	0	0	0	0	0	0	0
ChFBX100	3	1	0	1	0	0	3	2	0	5	0	2	1	0	1	1	0	0	2	0	0	2	0	0	3	0	0	2	0	0	0	0
ChFBX101	0	0	0	0	0	0	2	1	0	0	1	8	1	0	1	1	0	1	2	0	0	0	2	0	3	0	0	1	0	0	0	0
ChFBX102	4	0	1	2	0	0	1	8	1	0	0	2	0	0	2	7	0	1	2	0	0	1	1	0	0	1	0	0	0	0	0	0
ChFBX103	2	0	1	2	0	0	3	2	1	0	0	6	0	1	0	2	0	1	8	0	0	0	0	1	0	0	0	0	0	0	0	0
ChFBX104	1	1	0	0	0	0	2	3	1	0	0	2	1	0	0	1	0	0	4	0	0	1	0	1	1	0	0	1	0	0	0	0
ChFBX105	6	0	1	1	0	0	4	2	0	0	1	2	0	0	0	2	0	2	4	0	0	0	0	0	0	0	0	0	0	0	0	0
ChFBX106	0	0	2	3	0	0	2	2	0	1	0	0	1	1	1	2	0	0	3	0	0	0	0	0	0	0	0	1	0	0	0	0
ChFBX107	2	0	1	0	0	0	3	1	1	1	0	4	0	0	1	1	0	0	5	0	0	1	0	0	0	0	0	0	0	0	0	0
ChFBX108	1	1	0	0	0	0	3	3	1	0	0	2	2	0	0	1	0	0	5	0	0	1	0	0	1	0	0	1	0	0	0	0
ChFBX109	2	2	1	0	0	0	4	0	0	1	0	4	1	0	1	0	0	1	6	0	0	1	2	0	1	0	0	0	0	0	0	0
ChFBX110	0	1	0	1	0	0	1	9	0	0	0	6	1	0	1	8	0	2	0	0	0	0	0	0	0	0	0	0	0	0	0	0
ChFBX111	2	0	0	0	0	0	4	2	0	1	0	2	5	0	0	1	0	1	3	0	0	1	0	0	0	0	0	0	0	0	0	1
ChFBX112	0	1	1	1	0	0	1	0	1	0	0	4	1	0	1	0	0	0	1	0	0	1	0	0	0	0	1	0	0	0	0	0
ChFBX113	3	0	0	0	0	0	4	1	0	1	0	2	1	0	0	0	0	0	2	0	0	1	1	0	0	0	0	0	0	0	0	1
ChFBX114	0	1	1	1	0	0	0	0	1	0	0	6	1	0	1	0	0	0	2	0	0	0	1	0	0	0	1	0	0	0	0	0
ChFBX115	7	0	1	1	0	0	3	1	3	0	0	2	0	0	0	0	0	0	4	0	0	0	0	0	0	0	0	0	0	0	0	0
ChFBX116	0	1	1	3	0	0	6	4	1	0	0	2	0	0	0	3	0	3	6	0	0	0	0	0	1	0	0	2	0	0	0	0
ChFBX117	5	0	0	2	1	0	7	2	0	1	0	8	0	0	1	2	0	1	1	0	0	0	1	0	0	0	0	0	0	0	0	0
ChFBX118	0	1	1	0	1	0	3	1	0	0	0	8	2	0	1	1	0	1	3	0	0	1	0	0	1	0	0	2	0	0	0	0
ChFBX119	0	0	0	0	1	0	2	0	0	0	0	2	0	1	0	1	0	0	6	0	0	0	0	0	0	0	0	0	0	0	0	0
ChFBX120	0	0	0	1	1	0	3	3	1	0	0	0	1	0	0	3	1	0	2	0	0	1	0	1	0	0	0	0	0	0	0	0
ChFBX121	1	1	0	1	1	0	1	1	0	2	0	0	0	0	0	2	0	1	3	0	0	0	0	0	0	0	0	2	0	0	0	0
ChFBX122	2	1	1	1	1	0	3	1	0	0	0	2	1	0	0	1	0	0	2	0	0	1	0	0	0	0	1	2	0	0	0	0
ChFBX123	1	0	0	1	1	0	11	1	0	0	0	6	0	0	1	1	0	0	6	0	0	0	0	0	1	0	1	1	0	0	0	0
ChFBX124	2	3	1	0	1	0	4	1	1	1	0	2	3	0	1	0	0	0	3	0	0	0	1	0	1	0	1	3	0	0	0	0
ChFBX125	2	2	0	1	1	0	1	1	0	0	0	0	0	0	1	1	0	2	1	0	0	1	1	0	0	0	0	0	0	0	0	1
ChFBX126	1	0	1	1	1	0	4	0	0	2	0	2	1	0	1	0	0	0	4	0	0	1	0	0	0	0	0	0	0	0	0	0
ChFBX127	0	0	2	0	1	0	2	0	1	0	0	0	0	0	2	0	0	1	1	0	0	7	1	1	0	0	0	0	0	0	0	0
ChFBX128	0	0	1	1	1	0	5	4	0	0	0	4	0	0	0	5	0	2	1	0	0	4	0	0	1	0	0	0	0	0	0	0
ChFBX129	1	1	2	0	1	0	1	6	1	0	0	6	2	1	1	6	0	0	5	0	0	0	1	0	0	0	0	1	0	0	0	0
ChFBX130	1	1	3	1	1	0	4	1	0	1	0	0	1	0	1	0	0	1	2	0	0	0	0	0	0	0	0	0	0	0	0	0
ChFBX131	1	1	1	0	1	0	5	6	2	1	0	8	4	0	0	4	0	0	2	0	0	0	0	0	0	0	1	0	0	0	0	0
ChFBX132	2	0	0	2	1	0	4	1	1	1	1	4	0	0	0	0	1	2	3	0	0	0	5	0	0	0	0	0	0	0	0	0
ChFBX133	2	1	0	1	1	0	3	1	2	0	0	8	0	0	0	0	0	1	4	0	0	0	2	1	0	0	0	1	0	0	0	0
ChFBX134	1	0	0	0	1	0	2	0	0	0	0	4	0	0	2	0	0	0	5	0	0	0	2	0	0	0	0	0	0	0	0	0
ChFBX135	0	1	1	1	1	0	1	1	0	0	0	2	0	0	0	1	0	0	0	0	0	0	0	0	0	0	0	0	0	0	0	0
ChFBX136	1	1	1	0	1	0	5	9	2	1	0	6	3	0	0	7	0	0	2	0	0	0	0	0	0	0	1	0	0	0	0	0
ChFBX137	1	0	1	1	1	0	2	1	4	1	0	2	1	0	2	0	0	1	7	0	0	0	2	0	0	0	0	0	0	0	0	0
ChFBX138	0	1	1	4	1	0	2	2	2	0	0	4	0	0	0	2	0	3	5	0	0	3	0	1	0	0	0	0	0	0	0	0
ChFBX139	3	0	0	0	1	0	3	1	1	0	0	0	0	0	0	0	0	0	2	0	0	1	1	1	0	0	0	0	0	0	0	0
ChFBX140	3	0	0	0	1	0	3	1	1	0	0	0	0	0	0	0	0	0	2	0	0	1	1	0	0	0	0	0	0	0	0	0
ChFBX141	1	0	1	0	1	0	3	3	1	1	0	0	1	0	0	2	0	1	4	0	0	2	0	0	0	0	0	0	0	0	0	0
ChFBX142	0	0	0	0	1	0	4	3	0	0	0	4	1	1	0	2	0	0	3	0	0	3	0	0	0	0	0	0	0	0	0	0
ChFBX143	2	0	1	0	1	0	3	1	0	0	0	4	0	0	0	1	0	0	2	0	0	0	0	0	0	0	0	0	0	1	0	0
ChFBX144	3	1	0	1	1	0	0	0	2	0	0	0	2	0	0	0	0	1	3	0	0	0	1	1	0	0	0	2	0	0	0	1
ChFBX145	0	1	0	0	1	0	0	3	0	1	0	0	0	2	0	2	0	1	3	0	0	0	1	1	0	0	0	1	0	0	0	0
ChFBX146	1	2	0	1	1	0	0	0	0	2	0	2	1	0	0	1	0	0	4	0	0	0	2	0	0	0	0	0	0	0	0	0
ChFBX147	1	2	1	0	1	0	2	3	0	1	0	4	0	0	0	3	0	1	4	0	0	1	1	0	0	0	0	1	0	0	0	0
ChFBX148	0	0	0	2	1	0	2	1	1	0	0	4	0	0	1	1	0	1	1	1	0	0	0	0	2	0	0	0	0	0	0	1
ChFBX149	1	1	1	2	1	0	2	0	0	1	1	2	1	0	2	0	0	1	5	0	0	0	0	0	1	0	0	2	0	0	0	0
ChFBX150	0	0	0	2	1	0	2	1	0	1	0	6	0	0	0	1	0	0	6	0	0	0	0	1	0	1	0	0	0	0	0	0
ChFBX151	0	0	2	0	1	0	1	0	0	1	0	2	0	0	2	0	0	0	5	0	0	0	1	0	0	0	0	0	0	0	0	0
ChFBX152	0	1	2	0	1	0	3	5	1	2	0	8	0	0	0	4	0	0	5	0	0	0	0	0	0	0	0	0	0	0	0	0
ChFBX153	1	0	0	1	1	0	4	2	0	0	0	6	0	0	2	1	0	1	3	0	0	0	0	0	0	0	0	0	0	1	1	0
ChFBX154	1	2	0	1	1	0	3	0	1	2	0	4	2	0	1	1	0	0	3	0	0	2	2	0	0	0	0	0	0	0	0	0
ChFBX155	1	0	0	1	1	0	3	5	1	0	0	2	2	0	2	4	0	1	5	0	0	0	1	1	2	0	0	1	0	0	0	0
ChFBX156	0	0	0	3	1	0	2	0	0	0	1	2	0	0	2	1	0	2	3	0	0	1	0	0	0	0	0	0	0	0	0	0
ChFBX157	2	0	0	2	1	0	5	2	0	1	0	4	0	0	0	2	0	1	4	0	0	0	1	0	1	0	0	0	0	0	0	0
ChFBX158	3	1	2	1	1	0	2	0	0	1	0	4	1	0	1	0	0	2	3	0	0	1	2	0	1	0	0	3	0	0	0	0
ChFBX159	2	1	0	0	1	0	2	4	2	0	0	8	1	0	0	4	0	0	2	0	0	2	0	1	0	0	0	0	0	0	0	0
ChFBX160	0	2	2	1	1	0	3	6	1	1	0	6	2	0	0	7	0	0	1	0	0	1	1	0	0	0	0	0	0	0	0	0
ChFBX161	1	1	0	1	1	0	5	1	1	0	0	2	0	0	1	1	0	1	2	0	0	2	2	0	0	0	0	1	0	0	0	0
ChFBX162	0	1	0	2	1	0	2	1	0	4	0	0	1	0	0	0	0	0	1	0	0	1	0	0	1	0	0	0	0	0	1	0
ChFBX163	0	0	1	1	1	0	4	5	0	0	0	4	2	1	0	5	0	1	0	0	0	4	2	0	0	0	0	0	0	0	0	0
ChFBX164	1	1	1	1	1	0	1	2	0	0	0	0	0	0	1	3	0	1	5	0	0	0	1	1	0	0	0	0	0	0	0	0
ChFBX165	1	0	0	0	1	0	7	1	0	1	0	2	1	0	0	0	1	1	0	0	0	0	0	0	0	0	0	0	0	0	0	0
ChFBX166	1	0	0	0	1	0	5	2	1	0	0	4	0	0	0	2	0	0	4	0	0	1	0	1	1	0	0	0	0	0	0	0
ChFBX167	5	0	0	2	1	0	5	3	0	0	0	6	3	0	1	4	0	3	2	0	0	0	0	0	0	1	0	0	0	0	0	0
ChFBX168	1	0	0	0	1	1	2	1	0	1	0	0	0	0	2	1	0	2	3	0	0	1	1	1	1	0	1	1	0	0	1	0
ChFBX169	1	0	1	0	1	0	5	0	0	0	1	2	0	0	0	0	0	1	3	0	0	0	0	1	0	0	0	0	0	0	0	0
ChFBX170	3	1	1	2	1	0	6	3	0	2	0	12	1	0	1	2	0	1	3	0	0	1	0	0	0	0	0	0	0	0	0	0
ChFBX171	1	1	0	1	1	0	5	4	0	0	1	8	0	1	1	2	0	1	0	0	0	0	3	1	0	0	0	1	0	0	0	0
ChFBX172	4	0	0	0	1	0	3	4	0	0	0	4	1	0	0	2	0	1	1	0	0	0	1	1	0	0	0	2	0	0	0	0
ChFBX173	3	1	1	0	1	0	3	2	1	0	0	10	1	1	0	2	0	1	3	0	0	0	1	1	0	0	0	0	0	0	0	0
ChFBX174	3	0	0	0	1	0	1	2	0	1	1	6	2	0	1	3	0	0	2	0	0	0	2	0	1	0	0	0	0	0	0	0
ChFBX175	1	0	0	1	1	0	3	0	0	0	0	0	1	0	2	0	0	0	4	0	0	0	0	0	0	0	0	1	0	0	0	0
ChFBX176	3	0	0	1	1	0	2	4	0	1	0	6	0	0	1	5	0	0	0	0	0	0	1	1	0	0	0	1	0	0	0	1
ChFBX177	1	0	0	1	1	0	4	0	0	0	0	4	0	0	0	0	0	1	3	0	0	0	0	0	0	0	0	0	0	0	0	0
ChFBX178	2	1	1	0	1	0	1	2	0	1	0	4	3	0	1	1	0	0	3	0	0	0	1	1	0	0	0	1	0	0	0	0
ChFBX179	0	0	1	1	1	0	2	1	1	1	1	0	0	0	2	1	0	0	2	0	0	0	1	0	0	0	0	0	0	0	0	0
ChFBX180	1	0	2	0	1	0	6	4	1	2	0	8	0	0	1	3	0	4	1	0	0	0	1	0	0	1	0	1	0	0	0	0
ChFBX181	0	3	0	1	1	0	3	5	0	1	0	4	1	0	2	6	0	0	2	0	0	0	0	0	0	0	0	0	0	0	0	0
ChFBX182	5	0	0	1	1	0	2	2	1	3	0	2	0	0	0	3	1	0	1	1	0	1	0	0	1	0	0	1	0	0	0	0
ChFBX183	2	0	0	2	1	0	0	6	1	0	0	6	1	0	0	6	1	1	1	0	0	0	0	1	2	0	0	0	0	0	0	0
ChFBX184	0	0	2	2	1	0	2	0	1	0	0	2	1	0	1	0	0	2	5	0	0	1	1	0	0	0	0	0	0	0	0	0
ChFBX185	0	1	0	1	1	0	3	0	1	0	1	6	1	0	0	0	0	0	2	0	0	0	0	2	0	0	0	0	0	0	0	0
ChFBX186	2	0	1	0	1	0	9	1	1	0	0	0	0	1	0	0	0	1	12	0	0	0	0	2	0	0	0	0	0	0	0	0
ChFBX187	4	0	0	0	1	0	2	0	0	0	0	2	0	0	0	0	0	0	4	0	0	1	1	0	0	0	0	0	0	0	0	0
ChFBX188	0	0	1	0	1	0	3	1	1	1	0	6	1	0	0	1	0	0	3	0	0	0	1	0	1	0	0	0	0	0	0	0
ChFBX189	1	1	3	2	1	0	4	2	0	1	0	0	1	0	1	1	0	2	3	0	0	0	0	0	0	0	0	0	0	0	0	0
ChFBX190	0	0	2	1	1	0	2	0	0	1	0	2	1	0	0	0	0	1	3	0	0	0	0	0	0	0	0	0	0	0	0	0
ChFBX191	3	0	0	1	1	0	1	1	0	0	0	0	2	0	1	2	0	1	8	0	0	0	2	1	0	0	0	0	0	0	0	0
ChFBX192	1	0	1	0	1	0	7	1	2	2	0	4	0	0	0	2	0	0	8	0	0	0	0	1	0	0	0	0	0	0	0	0
ChFBX193	0	0	0	3	1	0	3	3	0	0	0	6	1	0	0	2	0	2	1	0	0	1	2	0	0	0	0	5	0	0	0	0
ChFBX194	4	2	0	2	1	0	2	0	0	1	0	2	3	0	1	0	0	1	0	0	0	2	1	0	2	0	0	0	0	0	1	0
ChFBX195	1	0	0	1	1	0	4	0	1	0	1	0	0	0	0	0	0	0	1	0	0	2	0	0	0	0	0	0	0	0	0	0
ChFBX196	0	1	1	0	1	0	7	2	0	2	0	6	3	0	0	1	0	1	0	1	0	0	0	0	0	0	1	0	0	0	0	0
ChFBX197	2	0	0	0	1	0	5	7	0	0	1	10	4	1	1	7	0	0	3	0	0	0	1	0	0	0	0	0	0	0	0	0
ChFBX198	0	1	0	3	1	0	3	0	0	1	0	2	0	0	0	0	0	0	5	0	0	2	0	1	0	0	0	0	0	0	0	0
ChFBX199	7	1	0	0	1	0	9	4	0	0	0	2	0	0	1	6	0	1	3	1	0	0	1	1	0	0	0	0	0	0	0	0
ChFBX200	3	1	0	0	1	0	3	4	2	0	0	2	0	0	0	4	0	2	2	0	0	1	0	0	1	0	0	0	0	0	0	0
ChFBX201	0	1	2	1	1	0	4	1	0	0	0	0	1	1	0	1	0	1	1	0	0	0	1	0	0	0	0	2	0	0	0	0
ChFBX202	0	0	2	0	1	0	5	5	0	0	0	4	0	0	1	5	0	1	3	0	0	1	1	0	0	0	0	0	0	0	0	0
ChFBX203	1	0	0	1	1	0	1	7	0	0	0	6	1	0	2	6	0	0	1	0	0	0	0	0	0	0	0	1	0	0	0	0
ChFBX204	0	0	1	2	1	0	4	1	1	0	1	4	0	0	0	2	0	1	1	0	0	0	0	0	1	1	0	0	0	0	0	0
ChFBX205	1	0	0	2	1	1	1	4	0	0	0	2	0	0	2	4	0	1	5	0	0	0	1	1	0	0	0	2	0	0	0	0
ChFBX206	3	1	0	0	1	0	2	5	0	0	0	10	1	2	2	3	0	2	1	0	0	1	0	1	1	0	1	0	0	0	0	0
ChFBX207	1	0	1	0	1	0	0	0	0	2	0	2	0	0	0	1	0	0	1	0	0	1	1	0	1	0	0	1	0	0	0	0
ChFBX208	2	1	0	0	1	0	6	0	1	0	0	4	0	0	1	0	0	0	0	0	0	0	1	1	0	0	0	2	0	0	0	0
ChFBX209	4	1	0	1	1	0	1	4	0	0	0	6	0	0	2	2	0	1	2	0	0	1	2	1	0	0	0	0	0	0	0	0
ChFBX210	2	1	1	0	1	0	0	1	2	1	0	8	0	1	1	2	1	1	1	0	0	0	0	0	0	0	0	0	0	0	0	0
ChFBX211	0	1	0	3	1	0	1	5	0	0	1	6	0	0	1	5	0	3	3	0	0	0	0	3	0	0	0	0	0	0	0	0
ChFBX212	4	0	2	1	1	0	8	0	0	0	0	0	1	0	0	0	0	0	2	0	0	2	1	0	0	0	0	0	0	0	0	0
ChFBX213	0	1	1	0	1	0	5	1	0	0	1	2	0	0	1	1	0	2	0	0	0	0	0	1	0	0	0	0	0	0	0	0
ChFBX214	4	0	2	1	1	0	8	1	0	0	0	0	1	0	0	1	0	0	2	0	0	1	1	0	0	0	0	0	0	0	0	0
ChFBX215	2	1	0	0	1	0	5	5	0	0	0	0	0	0	0	4	1	1	2	0	0	9	0	0	0	0	1	0	0	0	0	0
ChFBX216	0	1	0	0	1	0	3	0	0	1	0	4	0	0	0	0	0	1	2	0	0	0	0	0	0	0	0	0	0	0	0	0
ChFBX217	1	0	0	0	1	0	8	1	0	0	0	0	0	0	0	2	0	1	1	0	0	0	0	0	0	0	0	1	0	0	0	0
ChFBX218	1	1	0	1	1	0	3	3	0	1	0	2	0	0	0	3	0	0	1	0	0	0	1	0	0	0	0	0	0	0	0	0
ChFBX219	2	0	0	1	1	0	3	2	0	0	0	2	0	0	1	3	1	0	1	0	0	1	0	1	0	0	0	0	0	1	0	0
ChFBX220	3	0	2	2	1	0	2	0	1	0	0	4	0	0	0	0	0	0	3	0	0	0	0	0	0	0	0	1	0	0	0	0
ChFBX221	1	1	0	2	1	0	5	0	1	1	1	2	0	0	2	0	0	1	0	0	0	1	0	0	0	1	0	0	0	0	0	0
ChFBX222	2	3	0	2	1	0	0	1	1	1	1	4	0	0	0	1	0	1	1	0	0	2	1	0	0	0	0	0	0	0	0	0
ChFBX223	2	2	0	0	1	0	5	1	1	0	1	2	1	0	0	1	0	1	3	0	0	0	0	1	0	1	0	0	0	0	0	0
ChFBX224	0	2	1	3	1	0	1	4	1	2	0	0	0	1	0	2	0	1	2	1	0	1	0	0	0	0	0	0	0	0	0	0
ChFBX225	4	0	1	2	1	0	11	2	1	0	0	0	0	0	1	1	0	0	2	0	0	1	0	1	0	0	0	0	0	0	0	0
ChFBX226	1	1	0	2	1	0	6	1	1	0	0	2	0	0	0	2	1	0	0	0	0	1	0	0	0	0	0	0	0	0	1	1
ChFBX227	0	2	0	1	1	0	3	6	0	0	1	0	0	0	0	7	0	0	0	0	0	0	0	0	0	0	0	0	0	0	0	0
ChFBX228	1	0	0	1	1	0	1	1	1	0	0	2	1	0	0	0	0	2	2	0	0	2	0	0	0	0	0	0	0	0	0	0
ChFBX229	3	0	0	0	1	0	1	1	1	0	1	0	1	0	0	2	0	0	4	0	0	0	2	0	1	0	0	0	0	0	0	1
ChFBX230	1	0	1	2	1	0	1	2	0	1	0	2	3	0	1	2	0	0	2	0	0	0	2	0	0	0	0	0	0	0	0	1
ChFBX231	3	1	0	1	1	0	4	1	2	1	0	4	0	1	1	1	0	1	1	0	0	2	0	0	0	0	0	0	0	0	0	0
ChFBX232	1	1	1	0	1	0	7	1	0	0	0	0	1	0	1	1	0	0	2	0	0	1	1	0	0	0	0	0	0	0	0	1
ChFBX233	1	0	0	2	1	0	2	3	0	1	0	4	0	0	0	1	0	0	4	0	0	2	1	2	0	0	1	0	0	0	0	0
ChFBX234	2	0	2	1	1	0	0	3	0	0	1	0	0	1	2	3	0	0	1	0	0	1	0	0	0	0	0	0	0	0	0	0
ChFBX235	1	0	2	1	1	0	5	0	1	1	1	4	0	0	0	0	0	0	0	0	0	2	0	1	0	0	0	0	0	1	0	0
ChFBX236	4	0	0	0	1	0	1	2	1	3	0	8	0	1	0	2	0	0	5	0	0	2	4	1	1	0	0	0	0	0	0	0
ChFBX237	6	1	0	0	1	0	0	1	1	3	0	4	0	0	1	1	0	0	0	0	0	1	2	0	1	0	0	1	0	0	0	0
ChFBX238	0	1	2	1	1	0	0	0	0	1	1	10	1	0	1	1	0	1	1	0	0	1	1	0	0	0	0	0	0	0	0	0
ChFBX239	3	0	0	0	1	0	5	3	1	0	0	2	1	0	1	3	0	0	4	0	0	1	0	0	0	0	0	0	0	0	0	0
ChFBX240	3	3	0	1	1	0	6	4	1	0	0	0	0	0	0	3	0	1	2	0	0	0	0	0	0	0	0	0	0	0	0	0
ChFBX241	0	0	0	1	1	1	8	1	1	1	1	2	0	0	1	1	0	1	0	0	0	0	0	1	0	0	0	0	0	0	0	0
ChFBX242	3	0	0	0	1	0	1	1	0	0	0	4	0	0	0	1	0	1	4	0	0	2	0	0	0	0	0	0	0	0	0	0
ChFBX243	2	0	0	0	1	0	2	1	0	0	0	4	0	0	0	1	0	1	5	0	0	2	0	0	0	0	0	0	0	0	0	0
ChFBX244	0	0	0	1	1	0	2	4	1	0	0	2	0	0	0	3	0	0	2	0	0	2	1	0	2	0	0	0	0	0	0	0
ChFBX245	3	1	0	1	1	0	2	1	0	1	0	2	1	0	1	1	0	0	4	0	0	0	0	1	0	0	0	0	0	0	0	0
ChFBX246	4	2	1	5	1	0	5	4	0	0	0	0	0	0	1	3	0	4	1	0	0	0	0	0	0	0	0	1	0	0	0	0
ChFBX247	0	0	0	2	1	0	4	4	0	0	1	2	0	0	1	5	0	1	4	0	0	1	0	0	1	0	0	0	0	0	0	0
ChFBX248	0	0	0	2	1	0	4	4	0	0	1	2	0	0	1	5	0	1	4	0	0	1	0	0	1	0	0	0	0	0	0	0
ChFBX249	1	0	0	2	1	0	2	5	0	0	0	6	0	0	1	3	0	1	1	0	0	1	0	0	0	0	0	0	0	0	0	0
ChFBX250	2	0	1	1	1	0	0	2	0	0	0	2	0	0	2	3	0	2	5	0	0	1	1	1	0	0	0	0	0	0	0	0
ChFBX251	0	0	0	1	1	0	2	0	1	0	0	4	1	0	0	0	0	0	5	1	0	1	0	0	0	0	0	0	1	0	0	0
ChFBX252	1	0	2	0	1	0	2	1	1	0	0	0	0	1	0	0	0	1	2	0	0	3	0	0	1	0	1	0	0	0	0	0
ChFBX253	2	1	1	1	1	0	3	0	0	1	1	8	1	0	0	1	1	1	3	1	0	1	1	0	0	0	0	0	0	0	0	0
ChFBX254	3	1	0	0	1	0	0	0	1	1	0	0	1	0	1	1	0	0	2	0	0	1	0	0	0	0	1	0	0	0	0	0
ChFBX255	0	1	1	2	1	0	1	0	0	0	1	4	0	0	0	0	0	1	3	0	0	2	2	1	0	0	0	0	0	0	0	0
ChFBX256	1	1	0	1	1	0	3	2	0	0	0	2	0	0	1	2	0	0	2	0	0	0	1	0	0	0	0	0	0	1	0	0
ChFBX257	2	0	0	1	1	0	3	2	1	0	1	6	1	0	1	1	0	0	2	0	0	0	0	0	0	0	0	1	0	1	0	0
ChFBX258	0	0	0	2	1	0	1	2	0	0	0	2	2	0	0	0	0	0	3	0	0	1	0	2	0	0	0	0	0	0	0	0
ChFBX259	0	0	0	1	1	0	4	6	0	2	0	4	0	1	0	4	0	1	6	0	0	2	0	0	0	0	1	2	0	0	0	0
ChFBX260	2	0	1	2	1	0	10	11	0	0	0	4	0	0	0	9	0	0	3	0	0	2	1	0	0	0	0	0	0	0	0	0
ChFBX261	1	1	0	3	1	0	4	0	1	1	0	2	1	0	0	0	0	1	2	0	0	2	2	0	0	0	0	1	0	0	0	0
ChFBX262	5	0	0	1	1	0	7	1	0	0	0	0	1	0	3	0	0	0	3	0	0	0	0	0	1	0	1	0	0	0	0	0
ChFBX263	0	0	1	1	1	0	1	1	0	3	1	0	0	0	0	0	0	0	3	0	0	0	1	1	0	0	0	0	0	0	0	0
ChFBX264	1	1	0	2	1	0	1	0	0	0	0	0	0	0	1	0	1	2	3	1	0	0	0	1	0	0	0	0	0	0	0	0
ChFBX265	2	0	0	0	1	0	2	0	1	0	0	4	1	0	0	0	1	1	3	1	0	2	0	0	0	0	0	1	0	0	0	0
ChFBX266	1	1	0	0	1	0	2	2	0	0	0	0	0	0	0	1	0	0	2	0	0	0	2	1	0	0	0	0	0	0	0	1
ChFBX267	1	1	0	1	1	0	1	3	0	1	1	2	0	2	0	1	0	1	12	0	0	1	0	0	2	0	0	1	0	0	0	0
ChFBX268	2	1	0	1	1	0	0	4	1	1	0	2	0	0	0	3	0	1	2	0	0	0	1	0	0	0	0	0	0	0	0	0
ChFBX269	1	2	1	2	1	0	0	0	0	0	0	0	0	0	2	0	0	2	3	0	0	0	1	1	0	0	0	0	0	0	0	0
ChFBX270	6	0	0	1	1	0	6	2	0	2	0	2	0	0	0	1	0	1	1	0	0	0	1	1	0	0	1	0	0	0	0	5
ChFBX271	5	0	0	0	1	0	4	1	0	1	1	0	1	0	2	0	0	1	3	0	0	1	0	1	0	0	2	0	0	0	0	0
ChFBX272	1	0	0	1	1	0	2	2	0	2	0	2	2	0	1	2	0	1	1	0	0	0	0	0	0	0	0	0	0	0	0	0
ChFBX273	0	0	2	1	1	0	6	5	0	1	0	4	0	0	0	6	0	1	3	0	0	1	1	1	0	0	0	0	0	0	0	0
ChFBX274	2	0	2	0	1	0	2	4	0	2	1	6	1	0	0	2	0	0	3	0	0	0	1	0	0	0	0	2	0	1	0	1
ChFBX275	1	2	2	1	1	0	3	6	0	0	1	2	0	0	0	4	0	0	1	0	0	0	0	0	0	0	0	0	0	0	0	0
ChFBX276	0	2	1	1	1	0	1	0	2	1	1	4	0	0	0	0	0	1	4	0	0	2	1	1	0	0	0	1	0	0	0	0
ChFBX277	3	1	0	0	1	0	2	3	2	1	0	2	0	0	2	2	0	2	2	0	0	1	0	1	0	0	1	0	0	0	0	0
ChFBX278	1	1	1	2	1	0	2	0	0	1	1	4	1	0	1	0	0	2	1	0	0	1	1	0	0	0	0	0	0	0	0	0
ChFBX279	0	0	0	1	1	0	3	1	0	0	0	0	0	0	0	0	0	0	3	0	0	1	0	0	1	0	0	0	0	0	0	0
ChFBX280	1	0	1	1	1	0	2	9	0	0	0	2	1	1	2	6	0	0	1	0	0	0	2	0	0	0	0	0	0	0	0	0
ChFBX281	0	1	0	3	1	0	3	1	0	0	0	0	0	0	0	0	0	0	2	0	0	0	1	0	1	0	0	0	0	0	0	0
ChFBX282	0	1	0	2	1	0	2	0	1	0	0	4	0	0	0	0	1	0	2	0	0	1	1	1	0	0	0	0	0	0	0	0
ChFBX283	2	1	0	2	1	0	1	0	0	2	1	4	0	0	1	1	0	1	3	0	0	1	1	0	0	0	0	0	0	0	0	0
ChFBX284	1	1	0	0	1	0	1	0	1	0	0	6	0	0	1	0	0	2	6	0	0	1	0	0	0	0	0	0	0	0	0	0
ChFBX285	0	0	0	2	1	0	5	0	0	1	1	2	0	0	0	0	0	1	2	0	0	0	0	0	0	0	0	0	0	0	0	0
ChFBX286	1	1	1	0	1	0	2	4	1	0	0	0	0	0	0	3	0	2	1	0	0	0	0	0	0	0	0	0	0	0	0	0
ChFBX287	2	1	2	3	2	0	7	3	0	1	0	0	0	0	0	2	0	1	1	0	0	7	1	2	0	0	0	0	0	0	0	0
ChFBX288	1	2	0	2	2	0	0	3	0	0	0	2	0	0	0	2	0	2	4	0	0	0	0	1	0	0	1	1	0	0	0	0
ChFBX289	1	1	0	2	2	0	0	2	2	1	0	2	0	0	0	2	0	0	2	1	0	1	0	1	0	0	0	1	0	0	0	0
ChFBX290	6	1	0	1	2	0	1	1	1	2	0	4	0	0	2	1	0	0	0	0	0	0	0	0	1	0	0	2	0	0	0	0
ChFBX291	0	1	0	0	2	0	0	0	1	0	0	4	0	0	0	1	0	1	0	0	0	2	1	0	0	0	0	4	0	0	0	0
ChFBX292	1	1	1	1	2	0	3	0	1	1	0	2	1	0	1	0	0	0	2	0	0	0	6	1	0	0	0	0	0	0	0	0
ChFBX293	0	0	0	4	1	0	5	1	0	1	0	2	2	0	0	1	0	0	2	0	0	3	1	0	1	0	0	0	0	0	0	0
ChFBX294	3	0	0	1	1	0	1	0	0	0	0	4	0	0	2	0	0	2	3	0	0	1	0	1	0	0	1	0	0	0	0	0
ChFBX295	2	1	2	0	1	0	1	0	1	1	0	2	0	0	0	0	1	1	3	0	0	0	0	0	0	0	0	0	0	1	0	0
ChFBX296	0	0	0	0	1	0	0	3	0	0	1	0	1	0	0	3	0	1	1	0	0	2	0	0	0	0	0	0	0	0	0	0
ChFBX297	5	0	0	1	1	0	2	2	1	0	0	4	3	0	2	2	0	0	4	0	0	1	1	0	0	0	0	1	0	0	0	1
ChFBX298	1	0	1	3	1	0	2	3	0	2	0	0	0	1	1	2	0	1	2	0	0	0	0	1	1	0	0	0	0	0	0	0
ChFBX299	6	0	2	1	1	0	1	1	2	1	0	2	1	0	2	1	0	0	1	0	0	0	0	0	0	0	0	1	0	0	0	0
ChFBX300	4	1	4	0	1	0	1	3	1	0	0	6	0	0	0	3	0	0	3	0	0	0	2	0	0	0	0	2	0	0	0	0
ChFBX301	1	2	0	1	1	0	9	1	0	3	0	6	0	0	0	1	0	0	0	0	0	2	1	0	0	0	0	0	0	0	0	0
ChFBX302	1	2	1	1	1	0	1	9	1	0	0	4	1	0	2	3	0	1	0	0	0	0	0	0	1	0	0	0	0	1	0	0
ChFBX303	1	2	1	1	1	0	1	9	1	0	0	4	1	0	2	3	0	1	0	0	0	0	0	0	1	0	0	0	0	1	0	0
ChFBX304	1	2	1	1	1	0	1	9	1	0	0	4	2	0	2	3	0	1	0	0	0	0	0	0	1	0	0	0	0	1	0	0
ChFBX305	1	0	0	1	1	0	3	0	4	0	0	6	1	0	0	0	0	0	1	1	0	1	0	0	0	1	0	0	0	0	0	0
ChFBX306	1	2	0	0	1	0	2	6	0	0	0	0	0	0	2	6	0	0	3	0	0	1	0	0	0	0	0	0	0	1	0	0
ChFBX307	2	2	1	0	1	0	2	1	0	0	0	12	1	0	0	1	0	3	4	0	0	1	0	0	0	0	0	0	0	0	0	0
ChFBX308	0	0	1	1	1	0	2	7	0	1	0	2	0	0	1	5	0	1	2	0	0	1	1	0	0	0	0	0	0	1	0	0
ChFBX309	2	3	0	0	1	0	0	3	0	0	0	2	0	1	4	6	0	2	3	0	0	3	1	0	0	0	0	1	0	0	0	0
ChFBX310	0	3	0	1	1	0	1	2	0	1	0	4	2	0	2	2	0	1	1	0	0	1	1	0	0	0	0	0	0	0	0	0
ChFBX311	0	2	0	0	1	0	0	3	0	1	0	4	1	0	0	2	0	0	5	0	0	0	0	0	0	0	0	1	0	1	0	0
ChFBX312	0	1	1	1	1	0	1	1	0	1	0	2	0	0	0	2	0	0	3	0	0	0	0	0	0	0	0	0	0	0	0	1
ChFBX313	2	1	0	1	1	0	6	0	1	0	0	0	0	2	1	0	0	0	5	0	0	1	0	0	0	0	0	0	0	0	1	0
ChFBX314	3	0	0	2	1	0	1	2	1	2	0	0	0	0	1	1	0	0	4	1	0	13	1	1	0	0	0	0	0	0	0	0
ChFBX315	0	0	0	0	1	0	0	2	0	0	0	6	2	0	0	4	0	0	6	0	0	1	0	0	0	0	0	0	0	0	0	0
ChFBX316	1	0	0	0	1	0	1	2	0	3	1	0	0	0	0	2	1	0	2	0	0	0	1	0	1	0	0	1	0	0	0	0
ChFBX317	6	1	0	1	1	0	3	3	1	0	0	6	0	0	1	3	0	0	2	0	0	1	0	0	1	0	0	0	0	0	0	0
ChFBX318	1	0	2	3	1	0	4	3	1	1	0	2	1	0	0	3	0	0	0	0	0	0	0	0	0	0	0	0	0	0	0	0
ChFBX319	0	0	1	0	1	0	8	1	0	2	0	4	0	0	0	2	0	0	5	0	0	0	0	0	0	0	0	0	0	1	1	0
ChFBX320	4	1	0	0	1	0	1	0	0	0	0	2	1	0	0	0	0	0	4	0	0	1	0	0	1	0	0	2	0	0	0	0
ChFBX321	2	0	0	2	1	0	4	1	0	0	0	0	0	0	1	1	1	0	4	0	0	0	0	0	0	0	0	0	0	0	0	0
ChFBX322	1	1	1	2	1	0	2	4	1	0	2	2	1	0	0	2	0	3	2	0	0	1	0	0	0	0	0	1	0	0	0	0
ChFBX323	0	0	3	2	1	0	0	0	0	0	0	0	0	0	2	0	0	1	2	0	0	0	0	0	0	0	0	0	0	0	0	0
ChFBX324	2	0	0	0	1	0	5	4	0	0	1	6	3	0	0	3	0	3	0	0	0	0	0	0	0	0	0	0	0	0	0	0
ChFBX325	3	1	0	1	1	0	1	3	0	1	0	2	1	0	0	2	0	0	2	0	0	1	2	0	0	0	0	0	0	0	0	1
ChFBX326	1	1	0	1	1	0	1	1	0	1	0	0	0	0	0	1	0	2	8	0	0	2	2	1	0	0	0	0	0	0	0	0
ChFBX327	1	0	0	2	1	0	2	3	1	1	0	2	1	0	1	4	0	0	1	0	0	0	1	0	1	0	0	0	0	0	0	0
ChFBX328	0	1	1	2	1	0	2	1	0	1	1	6	0	0	0	2	0	1	10	0	0	0	1	0	0	0	0	0	0	0	0	0
ChFBX329	2	1	1	2	1	0	6	4	0	0	0	2	0	0	3	2	0	0	4	0	0	2	2	0	0	1	0	0	0	0	0	0
ChFBX330	0	2	1	2	1	0	3	1	1	0	0	2	0	0	2	0	0	1	1	0	0	1	0	1	0	0	0	0	0	0	0	0
ChFBX331	1	4	0	0	1	0	1	4	0	0	0	2	0	1	2	2	0	1	1	0	0	0	1	1	0	0	0	1	0	0	1	0
ChFBX332	0	1	0	1	1	0	6	1	1	1	0	2	1	0	0	1	0	0	2	0	0	0	1	0	1	0	0	0	0	1	0	0
ChFBX333	0	2	2	0	1	0	7	0	1	1	0	2	0	0	2	0	0	0	10	0	0	0	0	1	0	0	0	0	1	0	0	0
ChFBX334	0	0	1	1	1	0	5	2	0	1	0	4	1	0	0	2	0	0	2	0	0	0	4	0	0	0	0	0	0	0	0	0
ChFBX335	0	0	0	0	1	0	1	7	0	0	0	6	0	0	0	5	0	0	2	0	0	1	2	0	0	0	0	0	0	0	0	1
ChFBX336	0	0	0	2	1	0	0	3	0	1	0	4	0	0	0	3	0	1	2	0	0	1	1	0	0	0	1	0	0	0	0	0
ChFBX337	2	1	1	1	1	0	4	1	2	0	0	4	2	0	0	1	0	1	2	0	0	1	0	0	0	0	0	1	0	0	0	0
ChFBX338	1	1	2	1	1	0	2	3	1	0	0	0	0	0	0	2	0	0	3	0	0	2	0	0	1	0	0	0	0	0	0	0
ChFBX339	0	1	1	2	1	0	6	1	0	1	0	0	0	1	0	1	0	2	2	0	0	2	0	0	0	0	0	0	0	0	0	0
ChFBX340	0	0	1	4	1	0	2	1	1	1	0	4	0	0	0	2	0	1	0	0	0	0	2	1	1	0	1	1	0	0	0	0
ChFBX341	0	1	0	1	1	0	1	1	0	1	1	0	0	0	0	1	0	1	5	0	0	0	1	0	1	0	0	0	0	0	0	0
ChFBX342	0	0	1	1	1	0	0	3	0	2	0	4	4	0	0	3	0	0	1	0	0	1	1	0	0	0	1	0	0	0	0	0
ChFBX343	1	1	1	1	1	0	0	2	1	1	1	0	0	1	0	2	0	0	0	0	0	1	3	0	0	0	0	0	0	0	0	0
ChFBX344	0	0	1	0	1	0	4	0	2	2	2	4	1	0	1	0	0	0	1	0	0	1	1	0	0	0	0	0	0	0	0	0
ChFBX345	1	1	0	1	1	0	4	0	0	1	1	2	0	0	4	0	0	0	4	0	0	2	1	0	0	0	0	0	0	0	0	0
ChFBX346	0	0	0	1	1	0	7	3	0	1	0	2	0	1	0	2	0	1	1	0	0	1	0	0	0	0	0	0	0	0	0	0
ChFBX347	1	0	0	3	1	0	4	0	0	1	0	4	1	0	0	0	0	1	2	0	0	0	0	1	1	1	0	0	0	0	0	0
ChFBX348	0	0	0	1	1	0	3	4	2	1	1	4	1	0	0	4	0	1	2	0	0	0	1	1	0	0	0	0	0	0	0	0
ChFBX349	0	0	1	2	1	0	3	0	1	0	0	0	0	0	0	0	0	1	1	0	0	0	0	0	0	0	0	1	0	0	0	0
ChFBX350	1	2	1	1	1	0	2	2	0	1	0	2	1	0	2	2	0	0	1	0	0	0	1	0	0	0	0	1	0	0	0	0
ChFBX351	1	2	1	2	1	0	2	3	0	0	0	2	1	0	2	3	0	0	1	0	0	0	1	0	0	0	0	1	0	0	0	0
ChFBX352	3	0	0	0	1	0	5	3	0	0	0	14	1	0	0	2	0	0	2	0	0	0	0	0	0	0	0	1	0	0	0	0
ChFBX353	2	1	1	2	1	0	5	1	1	2	0	0	0	0	1	2	0	2	1	0	0	0	1	0	0	0	0	2	0	0	0	0
ChFBX354	0	1	0	0	1	0	1	1	1	0	1	8	0	0	0	1	0	0	5	0	0	1	1	1	1	0	0	0	0	0	0	0
ChFBX355	1	0	0	0	1	0	6	1	0	2	0	8	0	0	3	1	0	1	1	0	0	1	0	0	0	0	0	1	0	0	0	0
ChFBX356	4	0	1	1	1	0	4	5	0	0	1	10	1	0	0	4	0	0	2	0	0	1	1	0	0	0	0	0	0	0	0	0
ChFBX357	1	1	0	1	1	0	0	0	0	1	0	6	0	0	0	0	2	1	5	0	0	0	0	1	0	0	0	0	0	0	0	0
ChFBX358	1	0	1	0	1	0	2	6	0	0	0	0	1	0	1	5	0	1	3	0	0	1	0	1	0	0	0	0	0	0	0	0
ChFBX359	2	1	1	0	1	0	3	0	0	0	1	2	0	0	0	0	0	1	8	0	0	0	0	0	0	0	0	0	0	0	1	0
ChFBX360	2	1	3	1	1	0	4	2	1	1	0	6	0	0	1	2	0	1	2	0	0	0	0	0	0	0	0	0	0	0	0	0
ChFBX361	4	0	2	0	1	0	1	4	0	1	0	8	1	1	1	3	0	0	0	0	0	0	0	0	2	0	0	2	0	0	0	0
ChFBX362	0	0	1	1	1	0	2	1	0	0	0	4	0	0	0	1	0	0	6	0	0	0	0	0	0	0	0	1	0	0	0	0
ChFBX363	0	0	1	0	1	0	1	3	0	2	0	2	0	0	1	3	0	1	5	0	0	0	3	0	0	0	0	0	0	0	0	0
ChFBX364	3	0	0	0	1	1	1	2	1	0	0	0	0	0	2	1	0	0	2	0	0	0	1	0	0	0	0	1	0	0	0	0
ChFBX365	2	1	1	2	1	0	7	4	1	0	0	0	0	0	0	4	0	0	3	0	0	1	0	0	0	0	0	0	0	0	0	0
ChFBX366	2	1	0	2	1	0	2	3	2	3	0	4	0	0	0	3	0	2	3	0	0	0	1	0	0	0	0	0	0	0	0	0
ChFBX367	1	0	2	1	1	0	0	1	1	0	1	2	0	0	0	1	0	1	5	0	0	0	0	2	0	0	0	1	0	0	0	0
ChFBX368	3	2	0	0	1	0	3	0	0	3	0	0	0	0	1	0	0	1	3	0	0	1	0	1	0	0	0	0	0	0	0	0
ChFBX369	0	0	1	1	1	0	4	0	1	2	1	4	2	0	0	0	0	0	1	1	0	1	0	1	0	1	0	1	0	0	0	0
ChFBX370	0	2	1	1	1	0	4	2	0	0	0	10	0	0	0	3	0	0	0	0	0	1	0	0	1	0	0	0	0	0	0	0
ChFBX371	2	0	1	1	1	0	1	7	1	0	1	0	2	0	3	8	0	0	3	0	0	0	1	0	0	0	0	0	0	1	0	0
ChFBX372	2	0	1	1	1	0	1	7	1	0	1	0	2	0	3	8	0	0	3	0	0	0	1	0	0	0	0	0	0	1	0	0
ChFBX373	2	0	1	1	1	0	3	2	0	0	0	6	2	0	0	1	0	0	2	0	0	11	0	0	0	0	0	0	0	0	0	0
ChFBX374	1	0	0	1	1	0	3	2	1	1	0	0	0	0	0	2	0	0	0	0	0	0	0	1	0	0	0	0	0	0	0	0
ChFBX375	3	1	1	0	1	0	0	0	1	1	0	0	0	0	1	0	0	0	1	0	0	0	0	0	0	0	0	0	0	0	0	1
ChFBX376	0	1	1	2	1	0	4	6	1	2	0	2	3	1	0	7	0	1	3	0	0	1	0	0	1	0	1	0	0	0	0	0
ChFBX377	0	0	1	0	1	0	1	0	0	1	1	6	0	0	0	0	0	0	4	0	0	0	4	1	1	0	0	1	0	0	0	0
ChFBX378	3	0	0	0	1	0	2	1	0	0	1	2	0	0	0	1	0	3	7	0	0	1	0	0	0	0	0	0	0	0	0	0
ChFBX379	3	0	0	0	1	0	4	1	0	0	1	4	0	0	0	1	0	2	5	0	0	1	1	0	0	0	0	0	0	0	0	0
ChFBX380	0	0	1	0	1	0	3	3	0	0	1	2	0	1	0	2	0	1	2	0	0	1	0	1	0	0	0	0	0	0	0	0
ChFBX381	0	3	0	1	1	0	1	3	0	2	0	2	1	0	0	1	0	0	6	1	0	2	0	1	0	0	0	0	0	1	0	0
ChFBX382	1	2	0	0	1	0	2	3	0	1	1	0	0	0	1	3	0	1	1	0	0	1	0	0	0	0	1	0	0	0	1	0
ChFBX383	0	1	0	2	1	0	3	1	1	1	0	10	0	0	0	3	0	1	1	0	0	1	1	0	0	0	2	0	0	0	0	0
ChFBX384	1	1	1	1	1	0	5	1	0	0	0	0	0	1	0	0	0	0	2	0	0	1	0	0	0	0	0	0	0	0	0	0
ChFBX385	2	1	0	0	1	0	3	7	1	1	0	2	1	0	0	6	0	0	2	0	0	0	3	0	1	0	1	0	0	1	0	1
ChFBX386	2	1	0	0	1	0	4	7	1	0	0	2	0	0	0	6	0	1	3	0	0	0	4	0	1	0	0	0	0	1	0	1
ChFBX387	2	1	0	0	1	0	3	12	1	1	0	2	1	0	0	9	0	0	2	0	0	0	2	0	1	0	0	0	0	1	0	1
ChFBX388	1	1	1	0	1	0	0	1	0	0	0	10	0	0	0	1	1	1	4	0	0	1	0	0	0	0	0	0	0	0	0	0
ChFBX389	1	1	0	1	1	0	1	8	0	0	0	10	3	0	0	7	0	0	4	0	0	2	0	0	0	0	0	0	0	0	0	0
ChFBX390	1	1	1	0	1	0	3	6	0	0	0	4	1	0	0	6	0	0	1	0	0	1	0	2	0	0	0	0	0	0	0	0
ChFBX391	0	1	0	0	1	0	0	0	1	0	0	2	0	0	0	0	0	1	5	0	0	3	0	0	0	0	0	0	0	1	0	0
ChFBX392	3	0	0	2	1	0	1	0	0	1	0	4	1	0	0	0	0	1	4	0	0	0	2	0	1	0	0	0	0	0	0	0
ChFBX393	0	1	0	1	1	0	4	7	0	0	0	2	0	0	0	6	0	0	2	0	0	0	0	1	0	0	0	0	0	0	0	0
ChFBX394	0	1	0	1	1	0	3	4	0	0	0	0	0	0	0	4	0	0	2	0	0	0	0	1	0	0	0	0	0	0	0	0
ChFBX395	0	2	0	1	1	0	3	0	0	1	0	0	1	0	0	0	0	1	2	0	0	0	2	0	0	0	0	2	0	0	0	0
ChFBX396	2	0	1	0	1	0	0	0	0	0	0	4	1	0	0	0	0	1	1	0	0	0	1	0	0	0	0	0	0	0	0	0
ChFBX397	0	0	1	0	1	0	2	1	1	0	0	28	0	0	1	1	0	1	0	0	0	0	0	2	1	0	0	0	0	0	0	0
ChFBX398	0	1	0	0	1	0	4	1	0	0	0	4	0	0	0	1	0	0	2	0	0	0	3	0	3	0	0	0	0	0	0	0
ChFBX399	1	0	0	1	1	0	2	2	0	1	1	4	0	0	0	2	0	1	1	0	0	1	1	0	0	0	0	0	0	0	0	0
ChFBX400	0	0	2	3	1	0	0	2	0	1	1	0	0	0	3	2	0	1	5	0	0	0	3	0	0	0	0	0	0	0	0	0
ChFBX401	4	2	0	0	1	0	7	0	0	0	1	6	1	0	0	0	0	0	2	0	0	1	0	1	0	0	0	2	1	0	0	0
ChFBX402	2	1	0	0	1	0	3	1	1	1	0	0	1	0	0	1	0	0	4	0	0	1	0	0	0	0	0	0	0	0	0	0
ChFBX403	1	0	1	2	1	0	3	4	0	0	0	4	3	0	0	2	0	1	5	0	0	4	1	1	0	0	0	0	0	0	0	1
ChFBX404	0	1	2	2	1	0	5	0	0	0	0	2	0	0	1	0	0	0	4	0	0	0	0	2	0	0	0	0	0	0	0	0
ChFBX405	1	0	0	1	1	0	6	1	2	0	0	2	2	1	0	1	0	1	3	0	0	0	0	0	0	0	1	0	0	0	0	0
ChFBX406	3	1	1	1	1	0	4	1	0	1	0	0	2	0	0	1	0	0	3	0	0	1	1	1	0	0	0	0	0	0	1	0
ChFBX407	0	0	0	0	1	0	0	0	0	0	2	0	0	0	0	0	2	0	0	0	0	0	0	0	0	0	0	3	0	0	0	0
ChFBX408	1	0	0	0	1	0	2	0	0	0	0	4	0	0	0	0	0	0	2	0	0	0	0	0	0	0	0	0	0	0	0	0
ChFBX409	0	2	0	1	1	0	2	1	0	0	0	2	0	0	2	1	0	1	1	0	0	1	0	0	0	0	0	0	0	0	0	0
ChFBX410	1	0	0	1	1	0	0	1	0	0	0	2	0	0	0	0	0	0	4	0	0	0	1	0	0	0	0	0	0	0	0	1
ChFBX411	7	5	0	0	1	0	3	2	2	5	0	2	0	0	1	1	0	0	7	0	0	5	0	0	0	0	0	1	0	0	0	0
ChFBX412	0	2	0	0	1	0	5	1	0	0	0	4	1	0	0	1	0	2	4	0	0	1	1	0	0	0	0	0	0	0	0	0
ChFBX413	1	0	0	1	1	0	9	0	0	0	0	6	0	0	1	0	0	1	0	0	0	1	0	0	0	0	0	0	0	0	0	1
ChFBX414	8	3	0	2	1	0	2	0	2	2	0	0	0	0	0	0	0	0	3	0	0	2	0	0	0	0	1	0	0	0	1	0
ChFBX415	0	0	4	2	1	0	6	6	1	1	0	8	1	0	2	6	0	1	4	0	0	0	0	1	0	0	0	0	0	1	0	0
ChFBX416	1	0	0	0	1	0	1	0	2	1	0	6	0	0	0	0	0	3	3	0	0	2	2	0	0	0	0	0	0	0	0	0
ChFBX417	1	1	1	1	1	0	5	1	1	2	0	4	0	0	1	2	0	0	9	0	0	0	0	0	0	0	0	0	0	0	0	0
ChFBX418	3	1	0	2	1	0	3	5	0	0	0	12	6	0	0	7	0	0	0	0	0	1	0	0	1	0	0	1	0	0	0	0
ChFBX419	2	4	0	1	1	0	5	2	1	1	1	0	1	0	0	1	0	0	4	0	0	0	0	0	0	0	0	0	0	0	0	0
ChFBX420	1	0	0	1	1	0	5	0	1	0	0	0	0	0	1	0	0	1	0	0	0	0	0	0	0	0	0	0	0	0	0	0
ChFBX421	1	1	0	0	1	0	7	2	1	1	1	2	1	0	1	3	0	1	1	0	0	1	0	0	0	0	0	1	0	0	0	0
ChFBX422	0	0	0	1	1	0	3	10	1	1	0	0	0	0	0	7	0	1	6	0	0	1	0	0	0	0	0	0	0	0	0	0
ChFBX423	1	0	0	2	1	0	4	4	2	0	0	0	0	0	1	4	1	0	1	0	0	0	1	0	0	0	0	1	0	1	0	0
ChFBX424	1	0	0	2	1	0	4	4	2	0	0	0	0	0	1	4	1	0	1	0	0	0	1	0	0	0	0	1	0	1	0	0
ChFBX425	0	0	0	0	1	0	1	2	0	0	0	2	0	0	1	0	0	0	3	0	0	0	1	0	2	0	0	0	0	0	0	0
ChFBX426	0	0	0	0	1	1	9	0	1	0	0	6	0	0	0	0	0	0	3	0	0	0	0	0	0	0	1	0	0	0	0	0
ChFBX427	1	1	0	3	1	0	4	1	1	1	0	6	1	0	0	0	0	1	1	0	0	1	1	0	1	0	0	0	0	0	0	0
ChFBX428	1	1	1	3	1	0	1	4	0	0	0	0	0	0	1	4	0	1	1	0	0	0	4	0	0	0	0	1	0	0	0	0
ChFBX429	0	4	1	0	1	0	0	0	1	1	0	2	0	0	2	0	0	0	4	0	0	0	0	0	0	0	0	0	0	0	0	0
ChFBX430	3	0	0	1	1	0	0	3	0	1	1	4	0	0	0	2	0	0	3	0	0	0	0	2	0	0	0	0	0	0	0	0
ChFBX431	0	1	0	2	1	1	7	0	0	1	2	4	1	0	1	0	0	1	0	0	0	1	1	0	0	0	0	0	0	0	0	0
ChFBX432	1	0	0	2	1	0	3	4	0	1	0	2	1	0	0	5	0	2	0	0	0	1	0	3	0	0	0	0	0	0	0	0
ChFBX433	2	1	0	0	1	0	3	3	0	0	1	2	0	0	0	3	0	0	2	0	0	2	0	1	1	0	0	3	0	0	0	0
ChFBX434	1	2	1	2	1	0	4	1	0	0	0	0	0	1	2	1	0	0	2	0	0	0	1	0	0	0	0	1	0	0	0	0
ChFBX435	1	0	1	0	1	0	7	1	2	0	0	0	0	0	1	1	0	2	8	0	0	3	0	0	1	0	0	0	0	0	0	0
ChFBX436	1	1	0	0	1	0	3	7	0	0	1	8	0	0	1	6	0	0	2	0	0	1	0	0	0	0	1	0	0	0	0	0
ChFBX437	1	0	0	1	1	0	2	1	2	1	0	4	1	1	1	2	0	0	1	0	0	0	2	0	0	0	0	0	0	0	0	0
ChFBX438	0	1	2	0	1	0	1	9	0	0	0	0	0	0	1	8	0	0	5	0	0	0	0	0	0	0	0	0	0	0	0	1
ChFBX439	0	0	0	1	1	0	3	1	0	2	0	2	0	0	0	1	0	1	2	0	0	2	1	2	0	0	0	0	0	0	0	0
ChFBX440	1	0	1	2	1	0	6	6	0	1	0	4	1	0	1	5	0	1	1	0	0	1	0	0	0	0	0	0	0	0	0	0
ChFBX441	1	0	0	1	1	0	0	2	1	1	0	4	2	0	1	1	0	0	4	0	0	0	1	0	0	0	1	0	0	0	0	0
ChFBX442	0	4	0	0	1	0	0	2	0	1	1	2	0	0	0	3	0	0	2	0	0	1	1	0	0	0	0	0	0	0	0	0
ChFBX443	2	0	0	1	1	0	0	3	1	0	1	14	1	0	0	3	0	2	0	0	0	0	1	0	0	0	0	1	0	1	0	0
ChFBX444	3	1	0	1	1	0	0	6	2	3	0	0	1	1	1	4	0	1	4	1	0	0	0	0	0	0	0	0	0	0	0	0
ChFBX445	0	0	1	3	1	0	1	0	1	0	0	4	1	0	1	0	0	0	1	0	0	1	0	0	0	0	0	1	0	0	0	0
ChFBX446	0	1	1	0	1	0	1	0	0	1	0	0	1	0	2	0	0	0	6	0	0	0	1	0	1	0	0	0	0	0	0	0
ChFBX447	2	1	0	1	1	0	9	1	0	0	0	2	0	0	0	1	0	1	6	0	0	0	0	0	2	0	0	0	0	0	0	0
ChFBX448	3	0	0	1	1	0	4	5	1	0	1	4	1	0	2	3	0	1	1	0	1	0	0	0	0	0	0	1	0	0	0	0
ChFBX449	1	1	0	1	1	0	2	1	1	0	2	4	1	0	1	1	0	0	2	0	0	0	3	1	0	0	0	0	0	0	0	0
ChFBX450	1	1	0	0	1	0	3	2	0	0	0	8	4	0	0	2	0	1	3	0	0	0	0	0	0	0	0	1	0	0	0	1
ChFBX451	6	0	1	2	1	0	5	0	0	2	0	4	0	0	0	0	0	1	2	0	0	1	1	0	0	0	0	0	0	0	0	0
ChFBX452	2	1	0	1	1	0	0	1	0	2	0	6	1	0	1	1	0	1	1	0	0	0	0	0	0	0	0	0	0	0	0	1
ChFBX453	4	1	0	4	1	0	0	0	0	4	0	0	1	0	1	0	0	1	1	0	0	0	1	0	0	0	0	0	0	0	0	0
ChFBX454	3	0	0	0	1	0	4	4	0	1	0	2	1	0	0	4	0	0	1	0	0	1	1	1	0	0	0	0	0	0	0	0
ChFBX455	9	0	1	2	1	0	3	3	0	0	0	2	1	0	1	2	0	0	6	0	0	4	1	0	0	0	0	0	0	0	0	0
ChFBX456	0	0	1	2	1	0	4	0	0	1	0	4	0	0	0	1	0	2	0	0	0	1	0	1	1	0	0	2	0	0	0	0
ChFBX457	0	0	0	2	1	0	1	0	3	0	2	0	0	0	0	0	0	0	2	1	0	1	1	0	2	0	0	0	0	0	0	0
ChFBX458	1	1	0	0	1	0	6	2	0	0	0	0	0	0	0	3	0	1	1	0	0	1	1	0	0	0	0	0	0	0	0	0
ChFBX459	3	1	0	1	1	0	1	0	0	0	0	2	0	1	0	0	0	0	2	0	0	0	0	1	0	0	0	0	0	0	0	0
ChFBX460	2	0	0	0	1	0	4	2	0	0	0	6	0	0	0	2	0	0	5	0	0	2	0	0	1	0	0	0	0	0	0	0
ChFBX461	3	2	0	1	1	0	2	2	0	1	1	2	0	0	0	3	0	0	3	0	0	2	2	0	0	1	0	1	0	0	0	0
ChFBX462	0	2	0	1	1	0	2	2	0	0	0	2	0	0	0	1	0	0	2	0	0	1	1	0	0	0	0	0	0	0	0	0
ChFBX463	2	3	0	2	1	0	2	2	1	0	0	6	0	0	0	2	0	0	1	0	0	0	0	1	0	0	0	0	0	1	0	0
ChFBX464	2	0	0	1	1	0	1	3	2	1	0	8	0	0	1	3	0	0	3	1	0	0	1	1	0	0	0	0	0	0	0	0
ChFBX465	2	0	1	1	1	0	3	3	2	0	0	4	0	0	1	4	0	0	5	0	0	1	0	1	0	0	0	0	0	0	0	0
ChFBX466	0	1	0	2	1	0	2	4	0	4	0	10	0	0	0	2	0	0	1	0	0	0	1	0	1	0	0	1	0	0	0	0
ChFBX467	1	1	1	0	1	0	3	4	0	1	0	6	0	0	1	4	0	2	0	0	0	0	1	1	1	0	1	0	0	0	0	0
ChFBX468	3	2	0	0	1	0	1	2	0	0	1	4	0	0	1	1	0	1	5	0	0	1	0	0	2	0	0	0	0	0	1	0
ChFBX469	4	2	0	1	1	0	4	3	1	0	0	8	2	0	1	2	0	1	2	0	0	1	0	0	0	0	0	2	0	0	0	0
ChFBX470	1	1	0	0	1	0	3	6	2	2	0	2	0	0	1	5	0	0	3	0	0	3	2	0	0	0	0	0	0	0	0	0
ChFBX471	0	1	0	2	1	0	6	0	0	0	0	0	1	1	1	0	0	0	0	0	0	1	1	0	0	0	0	1	0	1	0	0
ChFBX472	2	1	2	0	1	0	0	3	0	1	1	4	1	0	0	2	0	1	4	0	0	1	0	0	1	0	0	0	0	0	0	0
ChFBX473	3	0	1	3	1	0	5	7	0	0	0	0	0	0	0	7	0	0	4	0	0	1	0	2	0	1	0	0	0	0	0	1
ChFBX474	1	0	0	2	1	0	7	1	2	0	0	2	1	0	0	1	0	2	4	0	0	0	1	0	0	0	0	2	0	0	0	0
ChFBX475	1	0	0	1	1	0	3	1	3	0	0	0	2	0	0	1	0	0	1	0	0	2	0	0	0	0	0	0	0	0	0	0
ChFBX476	1	0	1	1	1	0	5	0	0	2	0	0	1	0	0	1	0	1	2	0	0	0	0	0	0	0	0	0	0	0	0	0
ChFBX477	4	3	0	0	1	0	6	5	0	0	0	0	0	0	0	4	0	2	2	0	0	0	0	0	0	0	0	0	0	0	0	0
ChFBX478	0	0	0	1	1	0	2	2	0	0	0	4	0	1	1	2	0	3	1	0	0	0	0	1	0	0	0	0	0	0	0	0
ChFBX479	1	0	0	0	1	0	5	3	0	1	1	2	2	0	1	2	0	0	0	0	0	1	1	0	0	0	0	0	0	0	0	0
ChFBX480	0	0	0	2	1	0	6	0	1	0	0	0	0	0	0	0	0	0	2	0	0	2	2	2	0	0	0	0	0	0	0	0
ChFBX481	3	0	0	0	1	0	2	1	0	1	1	2	0	0	2	0	0	1	1	0	0	0	0	0	0	0	0	0	0	0	0	0
ChFBX482	7	0	1	1	1	0	4	1	0	1	0	0	2	0	2	1	0	2	5	0	0	2	0	0	0	0	1	0	0	0	0	0
ChFBX483	2	0	0	1	1	0	2	1	1	0	0	4	0	0	1	2	0	1	4	0	0	2	1	0	0	0	0	1	0	0	0	0
ChFBX484	3	0	0	3	1	0	2	1	0	0	0	4	2	0	1	1	0	1	4	0	0	0	2	0	0	0	0	0	0	0	0	0
ChFBX485	0	0	0	1	1	0	3	5	0	1	1	2	0	0	1	5	0	1	3	0	0	0	0	0	0	0	0	0	0	0	0	0
ChFBX486	1	0	0	2	1	0	1	2	1	0	0	8	2	0	2	1	1	0	3	0	0	1	1	0	2	0	0	0	0	0	0	0
ChFBX487	2	0	0	2	1	0	4	9	2	0	0	4	0	0	1	6	0	1	0	0	0	1	2	0	0	0	0	0	0	0	0	0
ChFBX488	1	0	0	3	1	0	1	2	0	3	0	2	1	0	2	1	0	2	2	0	0	0	1	0	0	0	0	0	0	0	0	0
ChFBX489	1	0	1	1	1	0	5	2	0	2	0	2	1	0	0	1	0	0	1	0	0	0	2	1	0	0	0	0	0	0	0	0
ChFBX490	0	0	0	1	1	0	0	2	1	1	0	6	0	0	3	1	0	1	2	0	0	1	0	0	0	0	0	1	0	0	0	0
ChFBX491	1	0	0	0	1	0	3	4	0	0	0	0	1	0	1	3	0	0	1	0	0	0	0	0	0	0	0	0	0	0	0	0
ChFBX492	0	0	0	0	1	0	2	1	0	2	1	2	0	0	0	0	0	0	2	0	0	3	1	0	0	0	0	0	0	0	0	0
ChFBX493	2	0	0	0	1	0	4	6	1	1	0	4	1	0	1	4	0	0	2	0	0	2	0	0	0	0	0	0	0	0	0	0
ChFBX494	0	0	0	1	1	0	3	13	0	2	0	8	0	0	0	9	0	0	0	0	0	0	1	0	0	0	0	0	0	0	0	0
ChFBX495	1	0	0	2	1	0	5	0	0	0	0	2	0	0	1	0	0	0	2	0	0	0	0	0	0	0	0	0	0	0	0	0
ChFBX496	0	0	0	2	1	0	1	6	0	0	0	2	1	0	2	4	0	1	2	0	0	0	1	0	0	0	0	1	0	0	0	0
ChFBX497	1	0	1	2	1	0	1	2	2	2	0	4	1	1	1	1	0	0	5	0	0	0	2	0	1	0	0	0	0	0	0	0
ChFBX498	2	0	1	1	1	0	2	1	0	0	0	6	1	0	2	1	0	1	3	0	0	0	0	0	0	0	0	0	1	0	0	0
ChFBX499	2	0	0	0	1	0	4	2	0	2	1	10	0	0	1	1	0	1	1	0	0	1	0	0	2	0	0	0	0	0	0	0
ChFBX500	1	0	0	1	1	0	4	3	0	0	0	2	2	0	1	2	0	1	4	0	0	0	1	1	1	0	0	0	0	0	0	0
ChFBX501	5	0	0	2	1	0	1	3	0	0	2	2	0	0	1	3	0	0	3	0	0	6	2	1	0	0	1	0	0	1	0	0
ChFBX502	2	0	0	2	1	0	3	3	0	0	1	4	0	0	0	5	0	1	6	0	0	0	0	0	0	0	0	0	0	0	0	0
ChFBX503	1	0	1	0	1	0	4	1	1	0	0	0	1	0	0	3	0	0	3	0	0	0	0	1	0	0	0	0	0	1	0	0
ChFBX504	1	0	2	1	1	0	4	5	0	1	0	0	2	1	0	5	0	0	0	0	0	0	0	0	0	0	0	0	0	0	0	1
ChFBX505	0	0	0	3	1	0	1	1	0	0	0	4	2	1	2	2	0	0	3	0	0	0	0	0	0	0	0	2	0	0	0	0
ChFBX506	2	0	1	1	2	0	1	0	0	0	1	2	0	0	0	0	0	0	4	0	0	0	3	0	0	0	0	0	0	1	1	0
ChFBX507	2	0	2	1	2	0	6	1	0	0	0	0	1	0	0	1	0	2	1	0	0	1	0	0	1	0	0	2	0	0	0	1
ChFBX508	0	0	1	1	2	0	1	1	2	0	0	0	0	0	1	1	0	2	1	0	0	0	2	0	0	0	0	0	0	0	0	0
ChFBX509	1	0	0	1	2	0	5	2	0	1	0	4	0	0	0	1	0	0	1	0	0	0	0	1	0	0	1	2	0	0	0	0
ChFBX510	0	0	1	1	2	0	1	0	1	1	0	4	0	1	0	2	0	2	2	0	0	2	0	2	0	0	0	2	0	0	0	0
ChFBX511	0	0	0	0	2	0	3	0	1	0	0	2	0	0	0	0	0	0	2	0	0	1	1	0	0	0	0	0	0	0	0	0
ChFBX512	0	0	0	1	2	0	1	3	2	0	0	4	0	0	0	3	0	1	2	0	0	2	0	0	0	0	0	1	0	0	0	0
ChFBX513	4	0	1	0	2	0	5	2	1	0	0	2	0	0	1	0	0	0	3	0	0	1	0	1	0	0	0	1	0	0	0	0
ChFBX514	1	0	2	0	2	0	2	1	0	1	0	0	1	0	0	1	0	0	3	0	0	0	0	0	0	0	0	1	0	0	0	0
ChFBX515	3	0	0	2	2	0	1	1	0	0	0	0	1	0	1	1	0	2	2	0	0	1	0	0	0	0	0	0	0	0	0	0
ChFBX516	3	0	1	1	2	0	0	0	0	0	0	6	0	0	2	0	0	0	2	0	0	2	0	1	0	0	0	0	0	0	0	0
ChFBX517	0	0	0	3	2	0	5	3	1	0	0	2	1	0	1	2	0	1	1	0	0	1	2	0	2	0	0	0	0	0	0	0
ChFBX518	6	0	1	1	2	0	4	4	0	0	0	4	0	0	0	4	0	1	8	0	0	2	0	0	0	0	0	0	0	0	0	0
ChFBX519	3	0	0	2	2	0	3	2	0	1	0	2	0	0	2	0	0	1	3	0	0	2	1	1	0	0	0	0	0	0	0	0
ChFBX520	3	0	2	0	2	0	1	2	0	0	0	0	2	0	1	2	0	0	1	0	0	1	0	0	0	0	0	1	0	0	0	0
ChFBX521	0	0	0	1	2	0	2	2	0	0	0	2	0	0	1	1	0	0	4	0	0	2	1	0	1	0	0	0	0	0	0	0
ChFBX522	0	0	0	2	2	0	1	3	0	0	1	2	0	0	2	4	0	0	1	0	0	1	1	0	0	0	0	0	0	0	0	0
ChFBX523	0	0	1	0	2	0	2	3	1	0	1	4	1	0	0	2	0	1	2	0	0	3	1	0	0	0	0	0	0	0	0	0
ChFBX524	0	0	0	0	2	0	4	8	0	1	0	12	3	0	0	9	0	0	4	1	0	3	0	0	0	0	0	0	0	0	1	0
ChFBX525	0	0	0	0	2	0	1	3	1	1	0	4	1	0	0	2	0	0	4	0	0	0	1	0	1	0	1	1	0	0	0	0
ChFBX526	0	0	1	1	2	0	1	4	0	0	0	6	0	0	0	4	0	0	3	0	0	1	1	0	0	0	0	2	0	0	0	0
ChFBX527	2	0	0	1	2	0	1	3	0	0	0	6	1	0	0	5	0	1	2	0	0	1	3	0	0	0	0	0	0	0	0	0
ChFBX528	1	0	0	0	2	0	4	1	0	0	0	2	0	0	3	2	0	0	0	0	0	0	0	0	0	0	0	0	0	0	0	0
ChFBX529	2	0	1	2	2	0	10	1	0	2	0	4	1	0	0	1	0	3	4	0	0	3	0	0	1	0	0	0	0	0	0	0
ChFBX530	6	0	0	1	2	0	4	2	0	0	0	6	0	0	1	2	0	0	3	0	0	0	2	1	0	0	0	0	0	0	0	0
ChFBX531	1	0	0	3	2	0	3	1	2	1	0	6	0	0	1	1	0	0	2	0	0	0	0	0	0	1	0	0	0	0	0	0
ChFBX532	1	0	1	0	2	0	1	3	0	2	0	2	2	0	2	2	0	0	1	0	0	1	0	1	0	0	0	1	0	0	0	0
ChFBX533	1	0	1	1	2	0	1	2	0	0	0	2	0	0	1	1	0	1	4	0	0	1	0	0	0	0	0	0	0	0	0	0
ChFBX534	0	0	0	1	2	0	3	3	0	1	0	4	1	0	0	2	0	1	3	0	0	0	1	1	0	0	0	0	0	0	0	0
ChFBX535	0	0	0	1	1	0	0	2	0	0	0	8	0	0	0	2	0	0	3	0	0	0	0	0	3	0	0	0	0	0	0	0
ChFBX536	2	0	0	0	1	0	1	0	1	1	0	6	0	0	0	0	0	1	4	0	0	0	2	0	0	0	0	0	0	0	0	0
ChFBX537	2	0	0	1	1	0	1	4	3	0	1	0	3	1	1	3	0	0	1	0	0	1	0	1	0	0	0	1	0	0	0	0
ChFBX538	5	0	0	1	1	0	2	5	3	2	1	2	0	1	0	3	0	0	0	0	0	2	1	0	0	0	0	1	0	0	0	0
ChFBX539	3	0	0	2	1	0	5	0	0	1	0	0	1	0	0	0	0	0	1	0	0	0	2	0	0	0	0	0	0	0	0	0
ChFBX540	0	0	0	2	1	0	5	4	0	0	0	2	1	0	0	4	0	0	3	0	0	0	0	0	0	0	0	0	0	0	0	1
ChFBX541	0	0	0	0	1	0	0	5	2	0	0	0	0	0	0	4	0	2	1	0	0	1	3	0	0	0	0	0	0	0	0	0
ChFBX542	0	0	2	3	1	0	9	2	2	1	0	2	0	0	1	2	0	2	3	0	0	0	0	0	0	0	0	0	0	0	0	1
ChFBX543	0	0	1	2	1	0	6	1	0	0	0	0	0	0	0	0	0	0	5	0	0	0	0	0	0	0	0	0	0	0	0	0
ChFBX544	1	0	0	1	1	0	3	2	0	2	0	4	0	0	0	1	1	1	4	0	0	0	1	0	0	0	0	0	0	0	0	0
ChFBX545	1	0	0	1	1	0	3	0	0	3	0	0	0	0	1	0	0	0	0	0	0	2	0	1	1	0	0	0	0	0	0	0
ChFBX546	0	0	2	1	1	0	0	5	1	1	1	0	0	0	0	5	0	2	4	0	0	0	0	0	0	0	0	1	0	0	0	0
ChFBX547	0	0	1	0	1	0	3	7	0	0	0	4	1	0	0	6	0	0	8	0	0	2	0	0	0	0	2	0	0	0	0	0
ChFBX548	1	0	0	1	1	0	1	1	2	3	0	0	0	0	0	0	0	2	3	0	0	1	0	1	1	0	0	0	0	1	0	0
